# Supplementary material for: A Novel Prognostic Scoring System of Intrahepatic Cholangiocarcinoma With Machine Learning Basing on Real-World Data
Source: Front Oncol. 2021 Jan 20;10:576901. doi: 10.3389/fonc.2020.576901 (PMC7855854; doi:10.3389/fonc.2020.576901)
Supplement: Supplementary file 2 [file Table_2.xlsx]

## Sheet: Sheet1
Number	Sex	Age	Survival state	Operating time	Date of death	Survival time（M）	Blood Type	Jaundice	History of stone	Smoking	History of tumor	T (AJCC 8th)	N	M	TNM(AJCC 8th)	T(LCSGJ)	TNM（LCSGJ）	CA19-9(U/ml)	γ-GT(U/l)	albumin（g/l）	ALT(U/l)	ALP(U/l)	PA（mg/l）	AST（U/l）	CEA(μg/l)	AFP(μg/l)	HBV	DBIL（umol/l）	TBIL(umol/l)	Diameter(cm)	Excision
1	1	41	0	2007-10-29	2009-04-15	17.577	B（+）	0	0	1	0	3	0	0	3a	3	3	36.1	138	45.1	38.4	86	318	34.2	2.8	62.3	1	2.8	12.9	5	0
2	1	54	0	2008-01-17	2008-06-15	4.96099	A（+)	0	0	0	0	3	0	0	3a	4	4a	28.9	222	35	45.3	166	120	65.4	3.5	＞1210	0	6.5	7.8	16	0
3	2	73	0	2009-08-10	2009-09-10	1.05133	O（+）	0	1	0	0	3	0	0	3a	3	3	70.8	65	34.1	19.9	170	103	21.4	11.7	1.5	0	3	7.2	5	0
4	1	65	0	2010-01-13	2010-03-15	2.03696	A（+）	0	0	0	0	3	0	0	3a	2	2	44.1	40	44.9	20	158	190	28.1	2.3	108.5	1	8	17.3	11	0
5	1	51	0	2010-03-16	2010-11-15	8.04928	A（+）	0	0	1	0	3	0	0	3a	3	3	134.8	61	40.9	39.7	82	245	30.1	2.5	201.8	1	2.3	6.4	5	0
6	1	51	0	2009-09-30	2009-12-15	2.52977	B（+）	0	0	0	0	3	1	0	3b	3	4b	307.8	146	40.4	47.4	144	174	66.6	2.5	9.8	1	5.1	12.8	18.6	0
7	2	40	0	2009-09-21	2009-12-15	2.82546	A（+）	0	0	0	1	3	1	0	3b	3	4b	1.9	18	42.2	22	40	249	18.3	3	4.3	0	3.4	9.9	7	0
8	1	58	0	2009-12-09	2010-12-28	12.6489	0（+）	0	0	1	0	1a	0	0	1a	2	2	25.9	67	44.9	24.3	67	268	32.2	2.3	279.5	0	2.1	6	3.1	0
9	1	43	0	2008-02-15	2009-02-15	12.0575	AB（+）	0	0	0	0	3	1	0	3b	3	4b	76.9	101	43.7	65.6	148	202	62.4	4.4	120.6	1	5.9	10.5	8	0
10	1	40	0	2008-04-18	2009-11-15	18.9569	O（+）	0	0	1	1	3	0	0	3a	3	3	43.6	162	46	36.5	137	199	47.3	0.9	40.3	1	5.4	12.7	13	0
11	2	41	0	2007-02-09	2007-11-15	9.19918	A（+)	0	0	0	0	3	0	0	3a	2	2	118.5	170	47.8	24.3	217	293	40.3	0.9	4.7	0	5.8	18.4	12	0
12	1	61	0	2007-02-08	2009-06-15	28.2218	O（+）	0	0	0	0	3	0	0	3a	2	2	102	108	40.2	14.5	150	275	26.1	1.4	72.7	0	3.8	12.7	7.5	0
13	1	42	1	2008-11-10	2014-08-31	69.6838	O（+）	0	0	0	0	4	0	0	3b	3	3	256.7	139	42.2	31.1	172	270	20.5	2.8	＞1210	0	3.3	6.8	9	0
14	1	49	0	2007-01-18	2007-04-15	2.89117	A（+)	0	0	0	1	1a	0	1	4	3	4b	＞700	47	44.6	18	101	290	15.6	35.3	2	0	6.1	20	3	0
15	1	58	0	2009-05-31	2009-06-28	0.952772	O（+）	0	0	0	0	4	0	0	3b	4	4a	18.8	109	39.8	57.1	85	158	46.5	1.2	661.5	1	7.6	17	12	0
16	1	40	0	2009-01-12	2009-11-15	10.1191	O（+）	0	0	1	1	1a	0	0	1a	2	2	63.6	272	43.9	113.8	243	213	62	1.6	17	0	4.5	14.1	4.7	0
17	2	67	0	2009-09-24	2010-10-24	13.0103	0（+）	0	0	0	0	2	1	0	3b	4	4b	＞1000	113	44.7	13.4	151	215	21.7	1.7	2.8	0	3.6	12	3.2	0
18	1	42	0	2009-05-25	2010-11-15	17.7413	O（+）	0	0	1	0	4	0	0	3b	4	4a	27.9	195	43.7	236.4	94	208	63.6	2.2	19.4	1	8.7	18.4	5	1
19	1	55	0	2007-08-10	2007-11-15	3.21971	A（+）	0	0	0	0	1a	1	1	4	3	4b	148.7	72	41.3	26	88	344	28.2	4.7	1.9	0	8.7	17.7	5	0
20	1	64	0	2009-08-12	2010-04-15	8.11499	B（+）	0	0	1	0	3	1	0	3b	3	4b	＞1000	106	44.2	16.5	120	331	18.5	51.7	2.4	0	4.9	12.5	11	0
21	1	71	1	2008-11-05	2013-01-01	49.9055	O（+）	0	0	1	1	4	0	0	3b	3	3	0.6	51	43.1	16.8	123	262	24.3	3.4	1.9	0	4.3	11.5	5	0
22	1	57	0	2008-12-09	2010-12-15	24.2136	O（+）	0	0	0	0	2	0	0	2	3	3	2.9	140	36.7	35.2	80	197	76.7	113.6	33.1	1	3.6	11	4	0
23	2	59	0	2007-10-24	2008-06-15	7.75359	AB（+）	0	0	0	0	3	1	0	3b	3	4b	＞1000	66	40.3	27.4	126	208	23	47.1	1.5	0	2.8	12.2	6	0
24	2	51	0	2010-09-30	2011-03-15	5.48665	O（+）	0	0	0	0	3	0	0	3a	3	3	＞1000	66	48	17.3	75	238	16.5	46.5	6.1	0	4.7	12	7	0
25	1	54	0	2008-09-26	2009-10-15	12.6489	A（+)	0	1	0	0	1a	0	0	1a	2	2	35.2	175	35.4	20.3	97	162	29.5	1.6	6.6	0	6.5	19.2	3.6	0
26	1	51	0	2009-11-10	2010-07-15	8.14784	O（+）	0	0	1	0	2	0	1	4	3	4b	213.2	90	49.3	41.6	95	283	38.6	2.5	3.4	0	3.2	10	4.4	0
27	2	18	1	2009-12-17	2013-01-21	37.191	A（+）	0	0	0	0	1a	1	0	3b	2	4b	0.7	27	41.7	32.2	50	201	24.8	1.5	2.2	0	2.5	8.8	4	0
28	2	36	0	2009-11-11	2010-07-15	8.11499	O（+）	0	1	0	0	4	0	0	3b	2	2	87.1	55	40.8	16.8	59	126	16.3	2.4	1.6	0	2.3	6.3	2.6	0
29	1	55	0	2009-09-23	2012-06-15	32.7556	B（+）	0	0	0	0	3	0	0	3a	2	2	80.3	230	38.5	320.3	127	146	168.1	4.8	775.6	1	5.4	16.3	11.4	0
30	1	64	0	2008-10-23	2009-06-15	7.75359	O（+）	0	1	1	0	1a	1	0	3b	2	4b	52.7	385	37.8	31.7	423	274	33.9	1	7	0	4.7	10.9	2.3	0
31	2	68	0	2009-11-17	2010-07-15	7.91786	O（+）	0	1	0	0	4	0	1	4	3	4b	954.9	297	38.5	55.1	195	174	52.9	5.9	3.1	0	2.6	6.9	5	0
32	2	55	0	2009-07-31	2011-02-15	18.5626	A（+）	0	1	0	0	4	1	0	3b	4	4b	144.8	66	42.9	26.6	101	227	25.5	1	1.2	0	4.3	12.1	7.6	0
33	1	57	0	2010-01-12	2010-06-12	4.99384	A(+）	1	0	0	0	4	0	0	3b	3	3	44.2	162	38	72.4	447	118	69.1	54.8	2.7	0	186.6	240.1	2.6	0
34	1	63	0	2008-10-27	2009-04-15	5.61807	A（+)	0	0	1	0	4	1	0	3b	3	4b	＞1000	479	34.5	41.7	904	202	40.5	5.1	0.8	0	3.6	7.4	5.2	0
35	2	53	0	2007-11-27	2008-06-01	6.17659	A（+)	0	1	0	0	1a	0	1	4	3	4b	＞1000	143	36.7	40.7	120	169	46.5	2.4	3.9	0	2.9	8.6	3.1	0
36	1	57	0	2008-04-22	2009-04-22	12.0246	B（+）	0	1	1	0	1a	0	0	1a	2	2	181.3	25	42	10.2	83	191	14.4	4	2	0	3.4	9.6	5	0
37	1	71	0	2008-01-22	2009-06-15	16.7885	B（+）	0	1	1	0	3	0	0	3a	2	2	＞1000	406	37.9	44.4	196	212	47.7	13.3	2.1	0	7.6	11.6	12	0
38	1	37	0	2009-04-09	2010-09-05	16.9199	O（+）	0	0	0	0	4	0	0	3b	2	2	156	290	45.8	105.5	157	315	74.7	1.1	2.9	0	4.3	12	2.8	0
39	2	56	0	2008-10-27	2011-05-15	30.5873	A（+）	0	1	0	0	3	0	0	3a	2	2	63.2	21	42.9	17.8	65	268	18.1	1.5	2.3	0	6.4	17.3	8	0
40	2	67	1	2008-05-22	2014-08-31	75.3347	B（+）	0	1	0	0	4	1	0	3b	3	4b	＞1000	417	39.3	26.8	355	164	32.2	33.5	4.5	0	2.9	8.9	5.2	0
41	1	51	0	2008-08-05	2010-04-15	20.3368	A（+)	0	0	1	0	4	1	0	3b	4	4b	168.7	238	44.8	128.8	145	332	61	1.1	2.8	0	3.8	9.4	4	0
42	2	69	0	2009-02-06	2010-11-15	21.2895	O（+）	0	0	0	0	4	1	0	3b	3	4b	＞1000	140	42.2	11.4	218	143	31.8	121.3	1.7	0	3.5	10.5	8.2	0
43	2	65	0	2009-09-24	2010-09-24	12.0246	A（+）	0	0	0	0	3	1	0	3b	4	4b	112.6	269	40.7	97.7	326	206	81.9	5.3	1.4	0	3.5	10.3	13	0
44	1	46	0	2009-09-10	2010-06-15	9.16632	O（+）	0	0	0	1	3	0	0	3a	4	4a	43.4	65	43.5	28.7	94	203	25.9	0.9	192.5	1	2.7	8.1	6.8	0
45	2	52	0	2008-05-05	2008-06-15	1.37988	O（+）	0	0	0	0	3	0	0	3a	3	3	251.8	57	46.5	15.5	132	224	22.2	16.9	8.7	1	5.8	16.2	5	0
46	1	73	0	2007-01-19	2007-12-15	10.8747	O（+）	0	1	0	0	4	0	1	4	4	4b	680.9	135	42.4	25.5	186	242	29.3	3.7	2	0	5.7	18	4	0
47	1	43	0	2010-05-17	2011-08-15	14.9815	B（+）	0	0	1	0	1a	1	0	3b	2	4b	209	528	56.1	31.5	101	200	26.6	2.2	4.6	0	4.2	13.2	4	0
48	1	46	0	2008-04-09	2008-10-15	6.2423	A（+)	0	1	0	0	3	0	0	3a	2	2	＞1000	244	44.3	49.1	78	335	26.3	61.4	2.7	0	2.2	9.6	8	0
49	1	53	0	2009-04-16	2009-08-15	4.00821	A（+）	0	0	1	0	4	0	0	3b	4	4a	116.4	399	43.8	52.4	259	234	29.7	26.9	11.4	0	3.5	9	10	0
50	1	49	0	2009-02-09	2009-03-20	1.31417	AB（+）	1	0	0	1	3	0	0	3a	3	3	130.8	130	47.5	21.9	157	239	20.8	1.8	2.3	0	10.7	27.8	9.4	0
51	1	70	0	2007-10-04	2009-02-15	16.46	A（+）	0	0	0	0	4	0	0	3b	4	4a	442	67	48.3	41.5	59	291	39.2	3.4	5.3	0	6.2	19.8	4	0
52	1	38	1	2007-08-21	2011-03-15	42.809	O(+）	1	0	0	0	4	1	0	3b	4	4b	0.6	709	33	342.6	1755	104	346.6	11	3.3	0	215.2	294.5	10	0
53	1	41	1	2009-12-01	2014-03-01	50.9897	A（+）	0	0	1	0	2	0	0	2	2	2	17.3	47	44.9	59	88	210	33.2	1	5.4	1	3.7	10.2	5.7	0
54	1	40	0	2008-01-02	2008-02-15	1.47844	AB（+）	0	0	0	0	3	1	0	3b	3	4b	55.2	72	47	76.9	88	207	63.5	161.4	236.6	1	7.4	15.7	7.5	0
55	1	52	0	2008-07-15	2008-12-15	5.05955	B（+）	0	0	0	0	3	0	0	3a	3	3	276.5	153	40.4	47.5	134	181	33.6	3.1	3.5	0	3.4	8.3	7	0
56	1	35	0	2008-08-08	2009-01-15	5.28953	B（+）	0	0	1	0	3	1	1	4	2	4b	73.4	82	46	39.6	100	249	32	3.3	701	1	8.9	20.9	7	0
57	1	51	0	2007-10-25	2008-06-02	7.29363	A（+)	0	0	0	0	3	0	0	3a	3	3	32.6	95	45.4	32.7	78	250	32.4	1.6	4	0	4.7	16.8	6.5	1
58	2	66	0	2008-10-29	2009-09-15	10.5791	B（+）	0	0	0	0	3	1	0	3b	3	4b	150.3	58	40	12.9	105	262	23.2	1.7	2.1	1	1.9	8.7	10	0
59	1	50	0	2008-09-24	2009-08-15	10.7105	O（+）	0	0	0	0	1a	0	0	1a	2	2	227.1	108	41.7	40.9	93	264	43.6	2.3	254.6	0	4.7	12.9	3	0
60	1	43	0	2008-02-22	2009-02-15	11.8275	A（+)	0	0	0	0	3	0	0	3a	3	3	＞1000	104	42.5	102.9	89	195	50.4	5.5	35.8	1	6.5	12.3	9	0
61	2	59	1	2007-07-05	2011-11-20	52.5667	A（+）	0	0	0	0	1a	0	0	1a	3	3	0.6	164	39.9	42.6	88	173	23.3	0.9	1.4	0	7.4	19	4	0
62	1	65	0	2008-05-05	2008-07-15	2.3655	B（+）	0	0	1	0	4	1	1	4	3	4b	10	280	39.3	43.7	278	182	46.3	4.8	2	0	4.6	13.8	4	0
63	2	52	0	2007-10-12	2009-09-15	23.1622	B（+）	0	0	0	0	4	0	0	3b	3	3	780	21	41.9	13.5	70	287	20.6	14.1	1	0	2.4	8.3	6	0
64	2	43	1	2009-07-07	2014-08-31	61.8316	O（+）	0	0	0	0	1a	0	0	1a	2	2	7	100	44.3	65.9	142	229	59.2	0.8	1.1	0	3.2	10.2	3.7	0
65	1	51	0	2009-11-27	2010-02-15	2.66119	O（+）	0	0	0	0	3	0	0	3a	3	3	234	65	46.4	23.5	110	220	29.1	2.1	19.7	1	6.2	13.7	8.2	0
66	1	48	0	2007-10-24	2008-07-15	8.73922	B（+）	1	0	1	0	3	1	0	3b	3	4b	41	49	38.8	39.3	113	145	47.3	4.4	10.4	1	9.2	24.5	7.6	0
67	1	44	1	2008-12-24	2014-08-31	68.2382	AB（+）	0	0	1	0	1a	0	0	1a	2	2	12.3	184	42.8	54	116	315	44.8	2.6	7.9	0	3.3	8.5	4	0
68	1	57	1	2008-10-24	2014-08-31	70.2423	B（+）	0	0	1	0	1a	1	0	3b	2	4b	26.9	213	41.8	27.8	74	205	24.9	2.9	3	0	5.6	15	2.9	0
69	1	46	0	2010-10-26	2012-08-15	21.6838	O（+）	0	0	0	0	4	0	0	3b	4	4a	39.9	81	38.5	223.9	97	171	140.2	1	2.1	1	5	10.8	12.4	0
70	1	57	0	2009-07-29	2009-10-15	2.59548	A（+)	0	0	0	0	4	0	0	3b	4	4a	773.2	848	44.4	57.1	231	212	55.9	9.7	10.9	1	5.2	12.1	6	0
71	1	58	0	2009-12-09	2010-05-15	5.19097	B（+）	0	0	0	0	3	0	1	4	3	4b	16.7	276	37.4	26	177	181	36.4	43.1	99.3	0	4.5	11.4	15.6	0
72	1	61	0	2008-11-26	2009-07-15	7.62218	B（+）	1	0	1	0	2	1	0	3b	4	4b	39.3	491	35.1	99.1	898	232	82.8	173.1	2.5	0	118.8	153.5	4	0
73	1	51	1	2008-08-29	2014-08-31	72.0821	O（+）	1	0	0	0	4	0	0	3b	4	4a	743.7	1283	36	305.3	1616	203	242.5	1.2	2.6	0	85.4	104.9	2.6	0
74	1	46	0	2008-09-23	2009-03-15	5.71663	A（+)	0	0	0	0	4	0	0	3b	4	4a	517.3	77	34.5	16	128	165	21.1	27.9	1.4	0	6.2	13.7	14.5	0
75	1	73	0	2007-10-30	2008-11-15	12.5832	O（+）	0	0	0	0	1a	0	0	1a	2	2	522.4	213	43.6	28.4	129	269	24.6	4.6	2.8	0	2.5	10.7	4	0
76	2	71	0	2008-04-15	2009-08-15	16.0329	A（+)	0	1	0	0	2	0	0	2	3	3	176.5	21	44.9	11.9	114	202	18.5	1.9	1.5	0	4.6	12.1	7.3	0
77	1	52	0	2007-12-03	2008-07-15	7.42505	A（+)	0	0	1	0	2	1	1	4	4	4b	＞1000	135	39.4	95.6	162	268	37.5	4.1	3	0	3.5	8.5	4.2	0
78	1	69	0	2009-10-28	2012-01-15	26.6119	O（+）	0	0	0	0	3	0	0	3a	2	2	29.7	101	43.8	28.8	102	224	27.5	1	2.9	0	6.7	14.2	7.6	0
79	2	42	0	2007-10-26	2008-03-31	5.19097	B（+）	1	1	0	0	3	1	1	4	4	4b	1.1	24	39.3	9.2	84	161	18.7	6.4	2.1	0	7.9	25.3	7.2	0
80	1	44	0	2007-09-20	2009-03-15	17.8398	O（+）	0	0	1	0	3	1	0	3b	4	4b	34.8	227	41.3	46.8	205	145	33.4	2	32	1	6.4	18.4	12	1
81	1	57	1	2009-09-22	2013-01-15	39.8193	B（+）	0	0	1	0	2	1	0	3b	4	4b	22.7	59	46.1	49.3	84	261	30.2	7.2	1.9	0	6	18.1	5.1	0
82	1	40	0	2008-05-12	2009-03-15	10.1191	A（+)	0	0	0	0	2	0	0	2	3	3	39.6	54	48.3	37.3	83	257	31.9	6.3	＞1210	1	6.7	20	4.8	0
83	1	49	0	2007-08-22	2008-11-22	15.0801	A（+）	0	1	0	0	2	0	0	2	4	4a	70.9	55	38.7	38.7	53	252	27.5	4.1	41.7	1	4.7	12.7	5	0
84	1	37	0	2007-10-09	2009-04-15	18.2341	O（+）	0	0	1	0	3	0	0	3a	3	3	86.8	71	40.2	13.3	123	172	53.2	3.2	＞1210	0	5.6	17.4	14	0
85	1	36	0	2008-02-20	2008-08-03	5.4538	O（+）	0	0	1	0	4	0	0	3b	3	3	404.7	137	37.4	28.4	145	141	45.7	2.3	2.1	1	6.6	12.1	13	0
86	2	55	0	2008-04-15	2009-08-15	16.0329	O（+）	0	0	0	0	2	0	0	2	2	2	36.4	27	48.4	49.8	92	237	36.5	4.8	＞1210	1	4.2	13.7	6	0
87	1	60	0	2008-10-10	2009-03-15	5.15811	B（+）	0	1	0	0	3	0	0	3a	3	3	＞1000	43	43.6	19.2	125	220	26.4	21.8	4.2	0	6.5	15.8	6	0
88	1	51	0	2008-12-03	2009-09-15	9.42916	O（+）	1	0	0	0	4	1	0	3b	4	4b	102.1	281	33.6	46.3	151	197	66.5	4.7	2	0	157.9	211.1	6	0
89	1	58	0	2008-05-15	2009-05-15	12.0246	AB（+）	0	1	0	0	4	0	0	3b	4	4a	19.3	185	43.3	18.4	138	219	27.7	15	66.3	0	5.9	15.3	15.5	0
90	1	52	0	2008-04-21	2009-11-15	18.8583	O（+）	0	0	1	0	2	0	0	2	2	2	158.2	194	46.1	32.7	92	394	45	1.8	＞1210	0	4	16.5	7.5	0
91	2	75	0	2007-11-21	2009-05-15	17.807	B（+）	0	1	0	0	3	1	1	4	3	4b	353.1	56	43	15.7	84	165	34.9	1.5	4.9	0	4.3	10.4	5.8	0
92	1	65	0	2008-11-25	2009-07-15	7.65503	B（+）	0	0	0	0	4	0	0	3b	3	3	72.7	82	38.7	15.6	103	203	27.2	249.2	40.1	0	6.8	19.7	11	0
93	1	53	0	2007-12-31	2008-08-15	7.52361	B（+）	0	0	1	0	3	1	0	3b	2	4b	7	30	39.6	17.5	122	245	18.7	4.5	1.9	0	4.8	9.4	6	0
94	1	49	0	2010-08-12	2013-05-03	32.7228	A（+）	0	0	1	1	3	0	0	3a	3	3	27.1	24	43.4	25	55	145	30	3	4.9	1	4.4	10	12	0
95	2	23	0	2009-01-07	2011-02-15	25.2977	A（+)	0	0	0	0	4	1	1	4	3	4b	0.5	113	39.7	17.2	179	187	17.4	0.6	0.8	0	2.8	7.2	2.8	0
96	2	41	0	2008-06-04	2008-11-15	5.42094	B（+）	0	1	0	0	3	0	0	3a	2	2	＞1000	105	40.5	15.2	111	152	18.9	1.9	1.9	0	2.8	7.2	13	0
97	2	40	0	2009-12-31	2010-09-15	8.50924	AB（+）	0	0	0	0	3	1	0	3b	2	4b	＞1000	444	42.5	138	208	199	64.2	8.6	4.7	0	3.9	8.8	5.2	0
98	1	31	1	2009-10-12	2014-08-31	58.6448	B（+）	0	0	0	0	2	0	0	2	2	2	673	18	49.4	16.9	45	329	20.1	1.2	2.1	0	3.1	8.2	4.1	0
99	1	65	1	2009-02-05	2013-06-29	52.7639	B（+）	0	0	0	0	2	0	0	2	3	3	0.6	52	44.2	17.5	105	198	21	3.5	2.3	0	6.1	22.6	3	0
100	1	56	0	2010-12-03	2011-07-15	7.3922	A（+）	0	1	0	0	2	1	0	3b	4	4b	553	79	38.2	15.9	71	164	20.3	2.4	1.5	0	5	10	5	0
101	1	59	0	2009-02-16	2009-10-15	7.95072	B（+）	0	1	0	0	3	0	0	3a	2	2	366.9	22	42.5	12.3	77	280	19.4	5.9	3.4	0	4.2	17.6	8	0
102	1	61	0	2010-11-18	2012-03-15	15.9014	B（+）	1	0	0	0	1b	1	0	3b	3	4b	＞1000	262	38.2	33.7	240	139	30.9	4.6	3.6	0	115.9	138.2	4	0
103	1	74	0	2010-11-12	2012-06-11	18.9897	A（+）	0	1	0	0	3	0	0	3a	2	2	565.7	346	45.8	34.2	169	274	25	2.4	4.2	0	7.7	20.7	13.2	0
104	1	29	0	2010-09-07	2013-01-03	27.9261	0（+）	1	0	0	0	4	0	0	3b	4	4a	478	368	34.1	107.9	364	179	75.5	3.9	1.8	0	347.1	436.8	19.2	1
105	2	38	0	2009-07-09	2010-03-15	8.21355	A（+）	0	0	0	1	1a	1	0	3b	3	4b	＞1000	39	43.8	18	79	225	19.5	3.3	1.8	0	2.8	8.6	3	0
106	2	64	0	2010-10-22	2011-09-15	10.809	A(+)	0	1	0	0	3	1	0	3b	2	4b	14.5	29	27.8	102.7	57	104	143.3	1.5	3.5	0	6.7	12.8	9.2	0
107	2	60	0	2009-06-01	2010-06-01	12.0246	A（+）	0	1	0	0	2	0	0	2	3	3	＞1000	113	43.9	25.3	184	200	32.5	10.5	3.4	0	9.2	14.7	4	0
108	2	55	0	2010-05-24	2012-01-15	19.7782	B（+）	0	0	0	0	4	1	0	3b	4	4b	28.4	57	51.4	19.7	94	345	24.5	8.7	3.3	0	2.6	11.9	5.4	0
109	1	47	0	2010-11-30	2011-12-01	12.0575	O（+)	0	0	0	0	3	0	0	3a	2	2	89.7	194	43.4	20.1	142	291	17.5	46.1	5.4	0	4.5	12.8	7.7	0
110	2	46	0	2010-05-19	2011-05-15	11.8932	O（+）	0	0	0	0	3	0	0	3a	3	3	＞1000	130	38.8	25.6	164	92	53	＞1000	4.8	1	6.4	18.7	9.6	0
111	1	39	1	2010-10-12	2014-08-31	46.653	AB(+)	0	0	0	0	1a	0	0	1a	2	2	46.7	42	47.4	25.9	59	239	26	1.7	4	1	6.9	13.3	4	0
112	1	45	0	2010-10-12	2011-07-12	9.00205	A（+）	0	0	0	0	3	1	0	3b	3	4b	182.6	66	50.6	19.8	82	255	27.6	1.1	4.6	0	7.6	19.3	7	0
113	1	69	0	2009-07-30	2011-06-15	22.538	O（+）	0	0	0	0	2	0	0	2	2	2	25.4	22	41.5	36.3	81	249	35.3	8.2	228.1	1	2.2	6.2	3	0
114	1	57	0	2009-10-28	2010-04-15	5.58522	B（+）	0	0	0	0	3	0	0	3a	4	4a	25.9	75	41.6	15.5	103	234	24.4	5.2	173.9	0	5.2	12.2	5.1	0
115	1	45	0	2009-07-09	2011-02-01	18.8255	A（+）	0	0	0	0	3	0	0	3a	4	4a	1.2	206	39.3	17.5	116	166	20.6	0.4	＞1210	0	6.2	20.8	8.7	0
116	1	73	0	2009-03-19	2009-11-15	7.95072	A（+）	0	0	1	0	2	1	0	3b	3	4b	744	95	37.9	12.7	83	258	18.3	5.6	1.2	0	2.7	8.4	4	0
117	2	37	0	2010-10-22	2012-03-15	16.7885	O（+）	0	0	0	0	3	0	0	3a	2	2	33.5	270	42.3	62.6	171	200	88.6	2.4	＞1210	1	5.6	11.7	12.6	0
118	1	48	0	2010-10-20	2012-06-15	19.8768	B（+）	0	0	1	0	2	0	0	2	3	3	0.6	54	41.1	19.3	96	184	21.9	3.8	2.5	0	3.6	8.4	7.2	0
119	1	48	0	2010-11-10	2012-03-15	16.1643	O（+）	0	0	0	0	4	0	0	3b	3	3	＞1000	192	40.1	66.9	120	163	36.5	11.1	5.7	0	4.6	11.8	8.3	0
120	1	33	0	2010-10-08	2010-12-15	2.26694	B（+）	0	0	0	0	3	0	0	3a	3	3	＞1000	125	42.3	40.9	126	218	59.6	68	＞1210	1	7.3	19.8	16	0
121	1	54	0	2009-02-18	2009-04-18	1.97125	AB（+）	0	0	1	1	4	0	1	4	3	4b	609.6	208	44	23.4	101	270	20.7	35.2	89.3	0	4	10.2	16.2	0
122	2	66	0	2010-04-21	2011-08-17	15.9014	B（+）	0	0	0	0	2	0	0	2	2	2	239.5	120	42.2	26.2	181	141	25.5	2.6	3.9	0	3.7	10.1	8	0
123	1	56	0	2010-03-08	2011-07-15	16.2628	O（+）	0	0	1	0	3	1	0	3b	3	4b	23	269	37.9	59.7	341	108	68.8	2.5	2.7	1	3.3	7.7	18	0
124	1	39	0	2009-04-21	2009-06-21	2.03696	O（+）	0	0	0	0	3	0	0	3a	2	2	15.4	62	36.9	14	98	187	23.1	2.1	9	0	3.7	9.1	16.2	0
125	1	52	0	2010-02-09	2011-11-15	21.191	O（+）	0	0	0	0	4	0	0	3b	3	3	14	43	38	14.4	93	107	25.2	2.3	8.3	1	1.8	5.8	12	0
126	1	53	0	2010-08-24	2012-02-15	17.7741	O（+）	0	0	0	0	2	0	0	2	2	2	7.6	57	43	27.9	82	197	55.2	1.6	3	0	3.2	7.4	9.8	0
127	1	57	0	2011-10-19	2013-01-31	15.4743	AB（+）	0	1	1	0	2	0	0	2	2	2	186.8	385.2	43.7	81	266	271	45.5	2	1.8	0	10.2	18.8	6	0
128	1	46	0	2009-06-04	2013-04-11	46.2587	AB（+）	0	1	0	0	3	0	0	3a	2	2	95.1	557	39.1	59.4	490	159	55.6	7.6	1.6	0	6.3	12	8	0
129	2	46	0	2009-12-15	2010-08-15	8.01643	A（+）	0	0	0	0	3	0	1	3b	4	4b	17.8	238	36.7	214.3	609	94	290.2	0.8	＞1210	1	6.6	13.3	16.4	0
130	1	64	0	2010-06-23	2011-02-15	7.8193	O（+）	0	0	0	0	4	0	0	3b	4	4a	60.9	207	43.1	33.4	99	161	71.3	1.3	16.8	1	6.4	11.9	8.6	0
131	1	39	0	2010-03-25	2011-05-15	13.7002	O（+）	0	0	1	0	4	1	1	4	4	4b	103.9	367	47.2	84.6	237	147	72.5	2.6	10.9	1	5.2	16.1	12	0
132	1	24	0	2009-04-22	2012-04-15	35.8111	B（+）	0	0	1	0	2	0	0	2	3	3	17.9	308	41.6	30.4	158	187	32.5	2.1	61.4	1	6.2	16.4	4	0
133	1	66	0	2010-05-25	2012-05-15	23.7207	B（+）	1	0	0	0	2	1	0	3b	3	4b	＞1000	37	34.3	30.1	129	105	51.5	4.8	2.6	0	285.5	378.9	4	0
134	2	50	0	2009-07-21	2009-12-15	4.86242	B（+）	0	1	0	0	3	1	1	4	3	4b	21.4	45	44.4	30.8	67	279	24.8	1.3	3	0	3.6	10.3	11.1	0
135	2	66	0	2009-07-20	2010-05-15	9.85626	O（+)	0	1	0	0	1a	1	0	3b	2	4b	＞1000	26	49.3	14.2	106	336	22.6	43.4	3.7	0	2.6	9	3.5	0
136	1	54	0	2009-07-21	2011-11-15	27.8604	O（+）	0	0	1	0	4	1	1	4	4	4b	249.2	1432	43.1	106.1	1059	258	109.5	2	2.4	0	11	22.1	4	0
137	2	45	0	2011-08-01	2011-12-04	4.13963	A(+）	1	1	0	0	4	0	0	3b	2	2	＞1000	637.4	43.4	75.2	261	207	55.7	34.5	2.4	0	10	27.5	4.8	0
138	2	44	0	2008-10-14	2009-07-15	9.03491	AB（+）	1	1	0	0	3	1	0	3b	3	4b	782.3	455	37.7	44	655	424	41.8	2.7	0.6	0	56.4	68	14	1
139	1	59	0	2010-02-10	2011-06-15	16.1314	AB（+）	1	1	0	0	4	0	0	3b	4	4a	316	1170	38.5	126	583	84	66.6	1.2	2.1	0	51.8	64.7	15	1
140	1	43	0	2009-09-27	2009-10-19	0.755647	A（+)	1	0	0	0	4	0	0	3b	3	3	86	289	48.8	106.9	232	183	82.6	1.7	156.6	1	10.5	24.3	6.5	0
141	1	46	0	2009-09-10	2010-03-15	6.14374	A（+）	1	1	0	0	4	1	0	3b	4	4b	36.1	177	35.2	34.3	113	134	13.7	2.1	3.1	0	31.9	45.8	4.7	0
142	2	55	0	2009-06-05	2010-01-15	7.3922	AB（+）	0	1	0	0	3	1	0	3b	2	4b	53	47	40.1	16	137	186	20.2	5.2	2.6	0	2.9	8.8	13	0
143	2	61	0	2010-01-22	2012-06-15	28.7803	A（+）	0	0	0	0	4	0	0	3b	4	4a	289.5	257	42.4	119.3	168	180	83.9	2.7	1.9	0	6.3	17.3	7.2	0
144	2	65	0	2011-02-14	2011-09-02	6.6037	O（+）	1	0	0	0	4	1	0	3b	4	4b	＞1000	681	36.4	107.9	454	184	129.5	816.4	4.1	0	344.3	440	7	0
145	2	65	0	2010-05-26	2011-07-20	13.8316	A(+)	0	1	0	0	4	0	0	3b	4	4a	＞1000	52	43.2	15.6	115	213	22.2	4.9	1	0	3.2	8.7	3.2	0
146	1	71	1	2007-11-20	2014-08-31	81.3799	B（+）	1	1	1	0	1a	0	0	1a	1	1	2.1	231	39.6	31.9	117	206	25.8	3.6	3.2	0	16.7	29.7	2	0
147	2	70	0	2007-09-28	2008-06-07	8.34497	AB（+）	0	1	0	0	4	0	0	3b	3	3	512.3	212	42.5	21	295	223	28.8	3.1	1.9	0	2.1	9.2	11	0
148	1	39	1	2011-08-23	2014-08-31	36.3039	A（+）	0	0	1	0	4	1	0	3b	3	4b	11.9	185	42.7	64	144	207	46.9	0.8	2.8	1	4.4	10.3	3.8	0
149	2	69	0	2011-11-14	2012-08-01	30.4375	B（+)	0	1	0	0	2	0	0	2	2	2	595.1	596.3	42	39.3	255	107	48.4	2	3	0	3.9	8.5	5.2	0
150	2	67	1	2009-08-24	2014-08-31	60.2546	B（+）	0	0	0	0	2	0	0	2	2	2	489.8	139	42.9	29.2	106	205	32.3	5.3	1.8	0	3.3	10.1	3	0
151	1	52	0	2011-09-01	2012-03-28	6.89938	A(+)	0	1	1	0	2	1	0	3b	3	4b	＞1000	304	44.8	22.8	227	170	19.9	23.4	3.8	0	2.9	6.7	4	0
152	1	44	0	2008-04-21	2009-02-15	9.88912	B（+）	0	0	0	0	3	0	0	3a	2	2	0.6	59	43.2	27.3	95	166	21.4	1.4	8.3	1	5.5	16.7	6	0
153	2	49	0	2011-10-24	2013-05-31	19.2526	O（+）	0	1	0	1	3	0	0	3a	2	2	3.1	18	45.9	27.1	68	227	24.1	5.9	1.8	0	4.9	15.1	9.4	0
154	1	48	0	2010-01-20	2010-07-14	5.78234	A（+）	0	0	1	0	2	0	0	2	3	3	33.4	52	45.7	30.5	94	214	31.5	1.9	19.5	1	4.4	12.6	2.2	0
155	1	45	0	2010-12-16	2011-09-15	9.00205	B（+）	0	0	0	0	4	0	0	3b	4	4a	19.8	98	41.4	42.4	115	173	31.3	2.8	18.6	0	5.3	13.4	8.1	0
156	1	47	0	2011-01-11	2012-08-15	19.154	O（+)	0	0	0	1	3	0	0	3a	2	2	75.7	110	41.6	37.4	103	202	37.2	1.3	113.4	1	5	11.9	10	0
157	1	47	0	2011-04-07	2012-08-31	16.8542	O（+）	1	0	0	0	2	0	0	2	2	2	129.4	39	50.5	47.9	89	283	24.8	2.1	2	0	7.9	24	4	0
158	1	46	0	2011-01-26	2011-07-15	5.61807	O（+）	0	1	1	0	3	0	0	3a	3	3	＞1000	187	39.6	28	87	114	28.2	5.6	5.6	1	7.8	17	7.3	0
159	2	65	0	2009-03-09	2010-04-15	13.2402	O（+）	0	1	0	0	3	0	0	3a	2	2	603.4	52	41.5	15.2	167	175	14.7	3.2	0.9	0	4.6	11.5	9	0
160	1	64	0	2011-05-19	2012-01-15	7.95072	A（+)	1	0	0	0	2	0	0	2	4	4a	184.2	65.9	43.5	14.8	88	151	15.2	3.5	61.2	0	9	24.4	4.8	0
161	1	56	0	2007-08-21	2007-11-14	2.82546	A（+）	0	1	0	0	4	1	1	4	3	4b	42.9	176	38.7	18.7	142	183	27.5	2.1	3.5	0	5.3	9.1	7	0
162	2	56	0	2010-09-16	2011-03-16	5.97947	A（+）	0	1	0	0	4	0	1	4	4	4b	665.6	45	41.7	11.4	79	132	11.6	0.5	2	0	4.2	11	7	0
163	1	54	0	2008-06-02	2010-11-15	29.4702	AB（+）	0	0	1	0	2	0	0	2	2	2	22.3	61	42.3	24.6	94	277	32.2	1.1	＞1210	0	4.7	12	8	0
164	1	58	1	2011-01-05	2014-08-31	43.8604	O（+）	0	0	1	0	4	0	0	3b	3	3	210.4	128	48.7	17	82	245	21.6	1.6	7.2	0	3.4	10	11	0
165	2	56	0	2010-09-25	2012-06-04	20.3368	AB（+）	0	0	0	0	4	0	0	3b	4	4a	＞1000	230	36.9	54.4	244	107	34.6	15.4	＞1210	0	3.3	5.8	11.3	0
166	1	37	0	2011-09-26	2012-04-26	7.0308	B（+）	0	0	1	0	4	1	1	4	3	4b	615.6	179.4	45.1	52.5	86	192	41.1	3.7	17	0	5.3	16.1	8.4	0
167	1	48	1	2011-06-16	2014-08-31	38.538	B（+）	0	1	0	0	1a	0	0	1a	2	2	57.5	72	42.8	33.9	95	201	29.2	4.5	18.6	0	5.9	14.4	3.4	0
168	1	53	0	2011-04-20	2011-10-15	5.8809	B（+）	0	0	1	0	4	1	1	4	3	4b	312.5	53	43.6	17.4	100	356	23.9	2.2	4.5	0	5.9	18.1	6	0
169	2	71	0	2010-03-09	2011-11-15	20.271	A(+）	1	1	1	0	4	1	0	3b	4	4b	965.2	283	32.7	47.3	308	44	78.5	6.5	1.9	0	157.4	211.8	2.8	0
170	1	55	0	2010-12-27	2013-01-20	24.8378	B（+）	0	1	1	0	3	0	0	3a	2	2	235.9	360	48.3	34.5	172	325	26.7	5.4	3	0	3.3	7.8	12	0
171	1	66	1	2009-08-26	2013-08-23	47.9343	A（+）	0	0	0	0	1a	0	0	1a	2	2	39.6	58	44.3	25.8	52	312	22.3	7	3.1	0	3.8	12.3	2.2	0
172	2	44	0	2009-06-11	2010-06-11	12.0246	A（+）	1	0	0	0	3	1	0	3b	2	4b	106.1	41	35.7	24.5	144	143	31.3	1.3	3	0	215.7	261.2	6	0
173	1	56	0	2007-06-14	2008-06-15	12.0903	O（+）	1	0	0	0	4	1	1	4	3	4b	＞1000	542	42.1	123	307	210	68	17.6	1.8	0	150.5	216.5	5.8	0
174	1	65	0	2008-02-21	2008-07-15	4.79671	A（+)	0	0	1	0	1a	0	1	4	3	4b	＞1000	30	37.1	7.8	78	204	20.7	3	3.1	0	6.2	17.5	2.5	0
175	2	65	1	2008-03-11	2014-08-31	77.7002	A（+)	0	0	0	0	4	0	0	3b	3	3	14.9	488	43.2	24.5	180	262	29	3.9	2.9	0	4.2	12.7	3	0
176	1	62	0	2011-03-11	2012-03-15	12.1889	O（+）	0	1	1	1	1a	1	0	3b	2	4b	14.4	16	48.9	24.8	68	287	30.3	1.1	0.7	0	4.5	14.9	5	0
177	1	60	0	2010-06-11	2011-11-15	17.1828	A（+）	0	0	0	0	3	1	0	3b	3	4b	174.6	54	42.8	19.5	74	187	19.9	1.8	5.9	0	4.3	8.8	9	0
178	1	48	0	2011-01-21	2011-07-15	5.78234	A（+）	0	0	1	0	2	0	0	2	2	2	48.4	43	38.5	378	115	224	338.5	0.6	3.6	0	7.3	17.2	4	0
179	1	57	1	2011-06-21	2014-08-31	38.3737	O（+）	0	0	1	0	2	0	0	2	2	2	26.9	71	44.1	20.9	95	308	20.7	1	1.6	0	7.4	17.3	3.6	0
180	1	63	1	2010-05-10	2014-08-31	51.7454	B（+）	0	1	1	0	1a	0	0	1a	2	2	14.7	36	46.3	15.1	61	274	12.4	2.3	2.4	0	5.5	11.1	3.8	0
181	1	47	0	2011-03-17	2011-04-15	0.985626	0（+）	0	0	1	1	4	0	0	3b	4	4a	148.5	172	37.2	27.8	150	128	39.7	11.9	19.9	0	5.2	12.4	17	0
182	2	66	0	2011-09-09	2012-05-15	8.21355	B（+）	0	0	0	0	2	1	0	3b	3	4b	0.6	142	47.5	33.2	202	193	31.2	3.3	11.6	0	3.3	9.1	7.6	0
183	1	48	1	2007-10-24	2014-08-31	82.2669	A（+）	0	0	0	0	3	0	0	3a	2	2	37.5	105	40.6	22.1	143	145	27.2	1.8	2.3	1	6.8	18.7	14	0
184	2	66	0	2009-05-14	2010-10-15	17.0842	B（+）	0	1	0	0	4	1	0	3b	3	4b	203.7	84	37.6	12.3	113	213	18.9	3.3	3.2	0	2.8	7.6	7.2	0
185	2	53	1	2007-12-11	2014-04-16	76.1889	O（+）	0	0	0	0	1a	0	0	1a	2	2	23.6	42	47.8	19.9	126	359	25.8	1.3	1.3	0	3.9	16.6	4	0
186	1	54	0	2007-10-18	2008-07-10	8.77207	O（+）	0	0	0	0	4	0	0	3b	4	4a	41.1	111	39.6	29.6	125	126	60.8	2	6.4	1	5	17.1	7.1	0
187	1	51	1	2010-08-24	2013-11-30	39.2608	O（+）	0	0	0	0	3	1	0	3b	3	4b	32.5	91	44.5	51.9	85	188	47.4	2.3	4.5	1	4.6	10.4	7.8	0
188	1	49	1	2009-03-27	2012-12-31	45.2074	B（+）	0	0	0	0	3	0	0	3a	2	2	8.4	46	38.7	14.4	88	198	18.2	2.2	29.3	1	4.5	10.3	11	0
189	1	56	1	2009-04-08	2013-01-31	45.8316	B（+）	0	0	1	0	1a	0	0	1a	2	2	6.7	34	40.2	19.1	96	214	16.4	3.9	2.7	0	2.9	7.7	4	0
190	1	40	0	2009-08-19	2011-04-15	19.8768	B（+）	0	0	0	0	3	0	0	3a	2	2	31.4	287	41.9	40.4	132	251	20.9	5.2	723.9	0	5.2	14.2	12	0
191	1	36	0	2010-04-29	2012-01-15	20.5996	O（+）	0	0	1	0	3	0	0	3a	4	4a	114.5	140	47.3	44.9	129	270	55	1.8	＞1210	0	6.7	17.6	15.4	0
192	2	50	0	2011-04-15	2011-12-15	8.04928	B（+）	0	1	0	0	3	1	1	4	2	4b	3.4	338	45.3	58	145	214	46.5	11.7	2.5	0	6	13.7	10.2	0
193	1	51	0	2011-03-10	2011-04-15	1.21561	A（+）	1	0	0	0	4	1	0	3b	4	4b	＞1000	260	41.8	127	259	199	66.8	639.5	10.3	0	10.1	120.2	5.1	0
194	2	60	0	2011-05-18	2012-04-11	10.8419	O（+）	0	0	0	0	4	0	0	3b	3	3	13.7	34	50.8	10.1	89	198	20.4	2.5	1.5	0	7	21.2	3	0
195	2	41	0	2011-04-21	2012-04-15	11.8604	O（+）	0	0	0	0	4	1	1	4	4	4b	＞1000	52	45.6	18.1	115	252	21	1.3	1.1	1	3	9.2	6	0
196	1	68	0	2011-05-23	2013-01-31	20.3696	0（+）	1	0	0	0	4	0	0	3b	3	3	734.6	493	44.6	188.3	375	132	124.3	27	1.9	0	51	63.9	4.4	0
197	1	66	0	2011-07-19	2013-01-01	17.5113	A（+）	0	1	0	0	2	0	0	2	2	2	25.5	37	47.2	25	50	281	23.1	2.7	2	0	4.3	12.6	4.3	0
198	1	56	0	2010-09-03	2013-01-11	28.3203	B（+）	0	1	0	0	2	0	0	2	2	2	＞1000	150	37.2	48.3	112	238	34.5	12.5	＞1210	0	6.4	9.8	5.3	0
199	1	44	1	2009-08-07	2014-02-19	54.4723	AB（+）	0	0	1	0	3	0	0	3a	2	2	6.6	100	45.2	16.5	125	291	21.8	2.7	1.4	0	5.9	14.9	18	0
200	2	57	0	2008-06-30	2009-08-15	13.5359	A（+)	0	1	0	0	3	1	1	4	2	4b	639.8	21.6	42.2	1.8	44	282	11.9	3.8	2.3	0	7.4	3.8	8.5	0
201	2	55	0	2009-04-22	2012-03-15	34.7926	AB（+）	1	1	0	0	1a	0	0	1a	2	2	239.1	1145	41.2	168.5	635	193	48.4	5.4	2.2	0	16.8	29.3	4.3	0
202	2	59	0	2010-12-31	2012-06-15	17.5113	AB（+）	0	1	0	0	2	0	0	2	1	1	275.9	125	45.6	26.4	304	244	32	1.1	7.6	0	4.7	11.2	2	0
203	1	63	1	2009-12-31	2014-08-31	56.0164	O（+）	0	0	0	0	1a	0	0	1a	2	2	9.7	77	42.4	31.5	78	328	22.2	2.1	3.3	0	4.9	14.2	4	0
204	1	64	1	2009-12-01	2014-08-31	57.0021	0（+）	0	1	0	0	4	0	0	3b	3	3	23.9	109	39.9	17	65	258	17.1	1.3	2.9	0	4.5	14.8	6	0
205	1	37	1	2008-05-12	2014-08-31	75.6632	B（+）	0	0	0	0	3	0	0	3a	3	3	25.9	90	44.7	25.4	78	303	23	1.9	2.8	0	3.7	8.8	7	0
206	1	53	0	2007-10-17	2009-01-17	15.0801	A（+)	0	0	1	0	2	0	0	2	3	3	25.5	33	37.5	43	85	201	31	2.6	26.2	1	2.6	6.9	4.6	0
207	1	44	0	2008-06-18	2009-11-15	16.9528	AB（+）	0	0	1	0	4	0	0	3b	4	4a	43.4	92	42.9	54.6	130	241	40.9	3.4	38.2	1	2.5	7.6	7	0
208	1	56	0	2009-01-04	2011-10-15	33.347	B（+）	0	0	1	0	3	0	0	3a	2	2	16.2	128	37.5	35	97	183	50.6	0.6	144.3	1	3.2	11.3	7.6	0
209	2	36	0	2007-09-14	2009-08-15	23.0637	O（+）	0	0	0	0	3	0	0	3a	2	2	31.2	151	40.3	13.3	103	156	39.3	2.3	＞1210	0	2.9	9.1	16.4	0
210	1	46	0	2007-04-25	2007-11-15	6.73511	A（+）	0	0	0	0	3	0	0	3a	3	3	422.6	97	42.6	31.6	115	201	29.6	3.6	9.6	1	4.2	11	8.5	0
211	2	35	0	2010-09-30	2011-03-15	5.48665	B（+）	0	0	0	0	2	0	0	2	4	4a	96.7	40	40.4	19.3	55	144	26.9	0.7	2.4	0	4.6	10.6	4	0
212	1	45	0	2007-05-18	2008-04-15	10.9733	O（+）	0	0	1	1	3	0	0	3a	4	4a	87.9	194	35.2	33.6	94	152	41.7	1.8	6.8	1	4.2	12.5	8	0
213	1	44	0	2009-12-10	2010-07-10	6.99795	B（+）	0	0	0	0	3	0	0	3a	3	3	8	24	44.2	25.5	66	205	28.3	2.1	54.8	0	8.6	20.6	5.1	0
214	2	36	0	2010-07-01	2011-06-15	11.499	AB（+）	0	0	0	0	3	1	1	4	3	4b	＞1000	81	38.2	10.4	153	127	18.8	27.1	3.5	1	6.2	12.8	6	0
215	1	58	0	2009-12-01	2010-03-15	3.44969	O（+）	0	0	0	0	3	0	0	3a	3	3	＞1000	94	40.3	20.1	136	215	28.7	1.8	3.3	0	5.9	19	8.9	0
216	1	52	0	2010-06-08	2011-05-15	11.2361	O（+）	0	0	1	0	3	1	0	3b	3	4b	135.7	251	35.8	20.4	225	93	19.9	7.1	53.2	0	5.3	12.2	9.5	0
217	1	46	1	2010-12-20	2014-08-31	44.386	O（+）	0	0	0	1	1a	0	0	1a	1	1	8.8	58	47.8	54	84	327	40.3	0.9	5.7	0	3.8	9.5	1.7	0
218	1	53	1	2010-09-27	2014-08-31	47.1458	A（+）	0	0	1	1	1a	0	0	1a	1	1	8	15	41.3	20	46	231	15.7	0.6	3.5	0	5.5	14.4	2	0
219	1	44	1	2010-05-11	2014-08-31	51.7125	O（+）	0	0	0	0	1a	0	0	1a	2	2	255.8	423	48.1	38	93	253	30	2.4	3.8	0	5.2	13.4	4	0
220	1	50	1	2009-09-29	2013-10-20	48.7228	0（+）	0	0	1	1	1a	0	0	1a	2	2	6.4	57	46.9	46.2	84	206	29.7	0.9	3.2	0	3.5	9.6	4.3	0
221	2	59	1	2009-08-18	2014-08-31	60.4517	B（+）	0	0	0	0	2	0	0	2	2	2	28.1	30	48.1	23.5	78	204	33.1	1.1	3.8	0	3.4	10.3	5.8	0
222	1	45	1	2009-07-21	2014-08-31	61.3717	B（+）	0	0	0	0	1a	0	0	1a	2	2	16.9	36	47.1	26	57	258	30.7	3.5	3.9	0	2.1	5.9	2.9	0
223	2	65	1	2009-07-17	2014-08-31	61.5031	O（+）	0	0	0	0	1a	0	0	1a	2	2	0.6	12	38.4	14.3	76	178	20.2	2.2	1.7	0	4.9	13.4	3.4	0
224	1	56	1	2009-05-25	2014-08-31	63.2444	A（+）	0	0	1	1	1a	0	0	1a	2	2	18.7	75	41	30.7	62	247	25.8	1.2	1.9	0	2.8	7.1	4.6	0
225	1	54	1	2009-05-11	2014-08-31	63.7043	AB（+）	0	0	0	0	1a	0	0	1a	2	2	18	22	40	34.6	100	255	24.7	3.2	2.2	1	3	8.1	3	0
226	2	43	1	2009-03-16	2014-08-31	65.5441	A（+）	0	0	0	0	2	0	0	2	3	3	0.8	27	44.7	24.1	73	186	25.9	2.8	3.5	1	3.1	10.1	3	0
227	1	45	1	2009-03-12	2012-10-31	43.6961	B（+）	0	0	0	0	4	1	0	3b	4	4b	31	71	43.4	21.1	64	238	22.7	2.7	2.9	1	2.9	11.9	5	0
228	2	61	1	2008-10-16	2014-08-31	70.5051	O（+）	0	0	0	0	1a	0	0	1a	2	2	34.3	29	41.8	36.4	107	168	48.2	3.2	895.9	1	4.6	14.5	3.2	0
229	2	46	1	2008-10-13	2013-03-31	53.5852	B（+）	0	0	0	0	2	0	0	2	2	2	10.5	26	40.6	14	81	226	19.5	1.8	33.5	0	2.8	7.8	5.8	0
230	1	51	1	2008-09-16	2014-08-31	71.4908	A（+)	0	0	1	1	2	0	0	2	3	3	21.8	190	36.3	54.2	132	281	33.4	2.6	1.9	1	2.6	6.4	4.5	0
231	2	55	1	2008-09-09	2014-08-31	71.7207	AB（+）	0	0	0	0	1a	0	0	1a	2	2	36.2	22	48.2	5.9	82	355	19.1	3.1	1.3	1	3.3	10.8	3.9	0
232	1	51	1	2008-07-23	2014-08-31	73.2977	O（+）	0	0	1	0	4	0	0	3b	3	3	8.7	15	42	14.8	83	250	18.6	1.5	1.1	1	6.4	18.3	3.2	0
233	1	48	0	2011-09-07	2013-05-31	20.7967	A（+）	0	0	0	0	2	0	0	2	2	2	261	33.7	46.2	13.4	40	316	17	2.3	2.8	0	3.4	10.3	5.1	0
234	1	62	0	2011-06-09	2013-01-03	18.8912	0（+）	0	0	0	0	4	0	0	3b	3	3	701.9	726	48.6	351.7	493	222	224.1	7.5	2	0	6.1	14.7	5	1
235	2	63	1	2010-03-25	2014-08-31	53.2567	O（+）	0	0	0	0	2	0	0	2	2	2	15	125	44.5	26.2	74	301	27.5	1.3	2.6	0	2.8	7.9	6	0
236	1	38	0	2010-01-13	2012-07-01	29.6016	A（+）	0	0	0	0	1a	0	0	1a	2	2	41	95	48.8	35.8	60	247	26.5	2.6	6.1	0	7.7	18.5	2.7	0
237	2	67	1	2009-12-14	2014-06-10	53.8809	B（+）	0	1	0	0	3	0	0	3a	3	3	8.3	58	43.1	14.6	93	305	16.4	9.3	3.1	0	2.8	7.6	7	0
238	1	50	1	2009-12-01	2014-02-17	50.5955	B（+)	0	0	1	1	1a	0	0	1a	2	2	26.1	159	46.7	15.7	72	301	19.4	2.3	5	0	8.5	21.8	4.1	0
239	2	63	1	2009-09-11	2014-08-31	59.6632	B（+）	0	0	0	0	1a	0	0	1a	2	2	8.2	16	48.8	13.6	86	243	24.5	2.3	10.3	0	2.6	9.1	3.6	0
240	1	38	1	2009-07-17	2014-08-31	61.5031	B（+）	0	0	0	0	3	0	0	3a	2	2	2.2	103	47.4	41.7	170	310	31.9	1.4	2.8	0	4.6	12.9	7.4	0
241	2	64	1	2009-03-26	2013-01-03	45.3388	AB（+）	0	0	0	0	2	0	0	2	2	2	0.6	83	42.6	8.2	93	298	16.2	3.1	1.9	0	2.5	8.2	5.1	0
242	1	61	1	2008-11-11	2013-07-17	56.1807	A（+)	0	0	1	0	2	0	0	2	2	2	7.2	116	42.7	23	34	241	21	2	6.9	0	3.1	10.5	5.4	0
243	1	59	1	2008-04-30	2014-08-31	76.0575	O（+）	0	0	0	0	1a	0	0	1a	2	2	64.2	21	39.4	23	61	242	20.1	2.5	2.7	0	5.2	17.6	3	0
244	1	63	1	2007-03-22	2013-01-11	69.7495	O（+）	0	0	1	0	3	0	0	3a	2	2	33.4	149	38.7	33.3	313	93	61.4	3.5	4.1	0	5.2	15.9	19	1
245	1	65	1	2009-11-18	2013-07-01	43.4333	A（+）	0	1	1	0	2	0	0	2	2	2	＞1000	201	38.9	24.6	111	237	23.4	94.3	3.7	0	6.6	17	5.6	0
246	2	66	1	2009-06-30	2014-01-21	54.768	O（+）	0	0	0	0	3	0	0	3a	2	2	2	19	43.1	10.7	82	265	15.9	3.5	1	0	2.5	6.2	10	0
247	2	56	1	2009-04-28	2013-01-11	44.5175	B（+）	1	0	0	0	4	1	0	3b	3	4b	638.5	991	42.3	210.2	286	247	113.4	6.8	2	0	10.7	24.7	6	1
248	2	61	1	2009-02-25	2013-01-11	46.5544	A（+)	0	0	0	0	4	0	0	3b	3	3	30.1	211	48.3	141.2	134	258	41.6	2.1	1.5	0	5.8	14.3	4.3	0
249	2	50	1	2009-02-12	2014-08-31	66.5955	B（+）	0	0	0	0	4	0	1	4	3	4b	24.1	120	42	42	121	30.7	30.7	2	2.1	0	2.4	7.7	9.3	0
250	1	53	0	2008-08-20	2008-09-15	0.887064	A（+)	0	0	0	0	4	1	0	3b	4	4b	16.5	133	38.6	42.3	117	151	39.1	1.6	225	1	5.5	14.4	5.6	0
251	1	59	0	2008-08-21	2008-10-15	1.83984	O（+）	0	0	0	0	1a	0	0	1a	2	2	0.6	33	41.8	20.5	73	178	24.4	0.3	1.6	0	5.8	13.8	4.2	0
252	1	65	0	2009-08-03	2009-10-15	2.43121	A（+）	0	0	0	1	3	0	0	3a	2	2	87.9	284	42.6	58.5	102	121	27.5	9.3	26.9	1	8.4	21.1	7	0
253	2	60	0	2008-11-25	2009-02-15	2.7269	B（+）	0	0	0	1	3	1	0	3b	2	4b	2.1	120	40.8	60.8	126	250	38.3	＞1000	51.7	1	2.4	7	8	0
254	1	59	0	2008-08-26	2008-12-15	3.67967	B（+）	1	0	0	0	1a	1	0	3b	2	4b	28.9	33	44.8	35.3	83	219	30.5	1.6	0.8	1	10.1	25.1	4.5	0
255	1	60	0	2007-05-31	2007-10-15	4.53388	O（+）	1	0	0	0	4	0	1	4	4	4b	10.3	48	44.4	28.7	37	163	28.5	0.7	2.2	0	15.8	46.6	7	0
256	2	45	0	2008-11-17	2009-05-15	5.91376	O（+）	0	0	0	0	4	0	0	3b	4	4a	＞1000	276	36.9	16	293	195	22.6	1.1	0.7	0	6.8	15.9	9	0
257	1	44	0	2007-11-12	2008-05-15	6.11088	B（+）	0	0	0	0	3	0	0	3a	2	2	29	41	36.3	35.2	119	201	25.8	3.7	10	0	4.9	14.6	5.5	0
258	2	61	0	2008-09-03	2009-03-15	6.37372	O（+）	0	0	0	0	3	1	0	3b	3	4b	30.7	65	36.8	174.7	146	200	159.1	0.5	3	1	3.9	10.1	6.3	0
259	1	38	0	2009-08-28	2010-03-15	6.57084	AB（+）	0	0	1	0	4	1	0	3b	4	4b	11	85	42	33.8	155	157	21.9	8.4	3.2	1	6.3	15.5	8.2	0
260	1	58	0	2009-11-23	2010-06-15	6.73511	B（+）	0	0	0	0	4	0	1	4	4	4b	148.5	146	36.3	29.1	142	61	70.5	3.8	2.2	1	7.7	20.2	8.7	0
261	1	54	0	2009-03-09	2009-11-15	8.27926	O（+）	0	1	0	1	4	0	1	4	4	4b	12.5	42	45	17.3	133	220	19.1	1.6	101.4	1	4.1	10.3	7.8	0
262	1	54	0	2010-03-02	2010-11-15	8.50924	O（+）	0	0	0	0	3	1	0	3b	3	4b	14.1	47	39.6	33.1	68	173	45.8	4.2	＞1210	1	3.8	8.7	5.1	0
263	1	66	0	2008-05-20	2009-02-15	8.93634	B（+）	0	0	0	0	4	1	0	3b	4	4b	22.4	64	41.7	22.3	126	176	30	2	3.2	1	4	11.4	7.8	0
264	1	58	0	2009-03-16	2009-12-15	9.03491	B（+）	0	0	0	1	4	0	0	3b	4	4a	＞1000	144	33.8	382	188	211	280.9	67.6	65.6	1	4.5	9.6	9.5	0
265	2	65	0	2008-01-25	2008-11-15	9.72485	A（+)	0	1	0	0	1a	1	0	3b	2	4b	453.4	36	43.1	46.5	107	189	26.2	12	30.6	0	6.4	12.9	4	0
266	1	57	0	2008-10-22	2009-08-15	9.79055	O（+）	0	0	1	1	3	0	0	3a	2	2	402.9	36	39.9	69.8	70	308	44.4	4.3	4.8	1	4.8	14	7	0
267	1	53	0	2010-08-13	2011-06-15	10.0862	O（+)	0	1	0	0	3	0	0	3a	2	2	71.8	85	36	33.2	123	135	44.4	3.8	7.3	1	5.9	12.5	5.7	0
268	1	54	0	2010-01-07	2010-11-15	10.2834	A（+）	1	0	0	0	3	1	1	4	2	4b	52.2	91	43.8	139.4	127	266	133.5	2.3	178.1	1	9.8	26.9	7.1	0
269	1	50	0	2008-05-06	2009-03-15	10.3162	B（+）	0	0	1	0	3	0	0	3a	3	3	27.6	204	37.2	42	226	99	56.7	3.1	2.2	1	7.2	17.1	7.8	0
270	1	45	0	2010-04-27	2011-03-15	10.6119	O（+）	0	0	1	0	3	0	0	3a	2	2	＞1000	100	41.9	20.3	113	168	13.7	924	2.4	0	0.6	8.1	9	0
271	1	48	0	2008-01-18	2008-12-15	10.9405	A（+)	0	0	1	0	3	0	0	3a	2	2	＞1000	36	45.8	23.5	126	252	21.8	2.3	156.1	0	6.2	11.7	8	0
272	1	53	0	2008-08-22	2009-08-22	12.0246	AB（+）	0	0	0	0	3	1	0	3b	2	4b	137.3	1371	42.2	92.7	273	175	65.4	2.4	240.2	1	11.1	20.8	13.2	0
273	1	48	0	2007-11-23	2008-11-27	12.1889	O（+）	0	0	1	0	2	1	1	4	3	4b	11.7	102	44.1	26.2	99	357	24.4	1.2	2.2	1	5.9	18.1	5	0
274	1	43	0	2007-08-02	2008-08-15	12.4846	AB（+）	0	0	0	0	3	1	0	3b	3	4b	301	675	36.6	104.5	436	181	111.7	337.8	139	0	8.5	15.2	14	0
275	1	41	0	2009-02-23	2010-03-15	12.6817	O（+)	0	0	0	0	4	0	0	3b	4	4a	743.4	131	41	18.4	138	115	27.6	104.5	10.6	1	3.1	9.4	7	0
276	1	63	0	2009-08-28	2010-09-25	12.9446	B（+）	0	0	0	0	2	1	1	4	3	4b	18.7	119	39.5	16.6	114	207	17.7	1.8	2.3	0	3.9	9.5	4.3	0
277	1	33	0	2009-06-09	2010-07-15	13.2074	B（+）	0	0	1	0	3	1	0	4	3	4b	10.3	35	44.2	17.7	91	210	20.1	1.1	1.7	0	6.2	14.9	14	0
278	1	44	0	2010-03-30	2011-05-15	13.5359	O（+）	0	0	0	0	4	0	0	3b	3	3	125.7	235	41.2	90.1	81	93	58.9	3.7	＞1210	0	5.8	14.2	13.1	0
279	1	76	0	2008-10-30	2009-12-15	13.5359	A（+)	0	0	0	0	4	0	0	3b	4	4a	29.6	132	42.7	31.2	152	269	26	3.5	1.8	0	3.8	10	4	0
280	1	59	0	2009-09-24	2010-11-15	13.7331	AB（+）	0	1	1	0	3	1	1	4	3	4b	＞1000	79	40.3	28.1	89	179	21.9	533.2	1.9	0	2.9	7.8	5.3	0
281	1	38	0	2007-06-29	2008-10-15	15.6057	B（+）	0	0	1	0	3	0	0	3a	4	4a	32.8	177	42.5	39.9	141	179	31.1	3.4	359.8	0	5	13.5	8.3	0
282	1	30	0	2009-11-13	2011-03-15	16.0329	O（+）	0	0	0	0	1a	0	0	1a	2	2	1.4	39	46.5	39.1	84	253	23.9	3.4	190.4	0	5.4	14.5	2.6	0
283	2	62	0	2009-08-03	2010-12-15	16.4271	B（+）	0	0	0	0	2	0	0	2	3	3	133.6	27	42.9	13.6	100	192	27	2.4	1.4	0	4.1	13.5	5.2	0
284	1	64	0	2010-02-26	2011-08-15	17.6099	A（+）	0	0	0	0	3	0	0	3a	2	2	285.7	117	47.5	19.9	95	282	25.5	2.8	2.4	0	4.9	12.3	10.6	0
285	1	70	0	2010-01-12	2011-07-15	18.0698	A（+）	0	0	0	0	1a	0	0	1a	2	2	141.4	40	40	35.8	104	256	36.6	3.5	5.3	1	5.1	14.6	4	0
286	1	38	0	2010-01-21	2011-08-15	18.7926	O（+)	0	0	0	0	2	0	0	2	2	2	33.9	38	44.4	31.7	86	134	27.6	1.2	6.7	1	4.9	12.2	5.4	0
287	1	40	0	2009-08-13	2011-03-15	19.0554	A（+)	0	0	1	0	4	0	0	3b	4	4a	28.1	59	41	29.8	67	186	25.8	2.4	15	1	4.6	11.5	3.6	0
288	1	54	0	2008-11-07	2010-07-15	20.2382	A（+)	0	0	0	0	3	0	0	3a	2	2	12.5	59	41.6	21.6	84	226	42.8	4.4	2.8	1	2.6	6	7	0
289	1	49	0	2009-07-07	2011-03-15	20.271	O（+）	0	0	0	0	3	0	0	3a	2	2	331.3	60	45.1	35.6	105	232	28	6.6	2.9	0	9.9	22.2	9	0
290	1	55	0	2008-09-24	2010-06-24	20.9938	B（+）	0	0	1	1	4	0	0	3b	4	4a	＞1000	72	39.1	19.6	96	199	30	9.3	21.7	1	9.6	20.7	5	0
291	1	36	0	2009-07-03	2011-04-15	21.4209	O（+）	1	0	1	0	1a	0	0	1a	2	2	9.8	41	43.4	49.6	92	238	30	3.7	6.4	0	12.6	34.7	3.6	0
292	1	35	0	2009-10-15	2011-08-10	21.848	O（+）	0	0	1	0	3	0	0	3a	4	4a	109.6	102	42.3	30.8	137	218	44.7	7.2	6	1	3.2	10.3	9.6	0
293	1	63	0	2009-07-23	2011-06-15	22.768	AB（+）	0	0	0	0	2	0	0	2	3	3	＞1000	40	46.2	27	117	349	21.8	4.2	2.1	0	3.5	12.6	5.5	0
294	2	61	0	2010-06-23	2012-05-15	22.768	B（+）	0	0	0	0	3	0	0	3a	2	2	300.3	249	43.2	161.2	106	166	202.6	2.1	3.1	1	10.7	17.8	7.4	0
295	1	56	0	2010-01-13	2011-12-15	23.0637	0（+）	0	0	0	0	4	0	0	3b	3	3	49.5	414	40.8	26.7	242	277	29.4	2	1.8	0	3.5	9	5.3	0
296	1	37	0	2008-02-22	2010-03-15	24.7392	O（+）	0	0	0	0	3	0	0	3a	2	2	0.6	119	43.1	104.4	166	234	55.8	2	15.4	1	6.3	12.8	7.5	0
297	1	55	0	2008-08-21	2010-10-15	25.8234	B（+）	0	0	0	0	1a	0	0	1a	2	2	10.6	12	39.3	8.1	62	224	16.5	1	2	0	5.2	14	3	0
298	1	57	0	2007-04-12	2009-06-15	26.152	B（+)	0	0	1	0	2	0	0	2	2	2	108.2	44	41.5	19	91	174	26	6.4	218.7	1	2.8	8.1	5.6	0
299	1	58	0	2007-12-06	2010-03-15	27.3018	B（+）	0	0	0	0	1a	1	0	3b	1	4b	9.6	20	41.8	24	74	175	23.5	1.3	3	0	4.7	12.5	1.1	0
300	1	54	0	2009-04-10	2011-09-15	29.2074	AB（+）	0	0	1	0	4	0	0	3b	3	3	16.9	34	44	17.6	49	279	18.1	3.3	4.4	0	5.9	14.3	4	0
301	1	42	0	2007-05-14	2010-01-15	32.1314	AB（+）	0	0	1	0	3	0	0	3a	3	3	10.9	130	41.8	52.9	128	198	49.9	7.6	＞1210	1	6.3	14.7	11	1
302	2	65	0	2008-12-02	2011-08-15	32.4271	O（+）	0	0	0	0	3	1	0	3b	4	4b	1.2	87	39.3	16.5	85	283	21.4	9.3	2.2	0	3.2	9.2	6.2	0
303	1	53	0	2007-03-13	2009-12-15	33.1499	B（+）	1	0	0	0	1a	0	0	1a	2	2	50	26	39.9	36.1	108	137	44	2.7	5.7	1	12.2	37.6	5	0
304	1	56	0	2008-10-20	2011-11-15	36.8624	O（+）	1	0	1	0	1a	0	0	1a	2	2	0.6	34	42.8	67.7	76	253	34.6	2.4	4	1	8.4	24.3	4.3	0
305	1	45	1	2008-08-06	2011-12-15	40.3121	O（+）	0	0	1	1	1a	0	0	1a	2	2	48.9	34	43.3	40.6	92	270	35.3	1.9	2.9	1	4.4	12.3	2.6	0
306	1	37	1	2007-04-19	2012-06-15	61.9302	AB（+）	0	0	1	0	3	0	0	3a	2	2	69.4	172	37.8	19.7	134	113	36.6	3.9	＞1210	1	1.9	8.4	17.2	0
307	1	50	0	2007-12-06	2008-01-15	1.34702	O（+）	1	0	0	0	4	1	0	3b	3	4b	＞1000	896	36.2	138.9	516	183	83.7	151	2.6	0	191.5	263.4	4.5	0
308	1	62	0	2007-03-20	2007-06-15	2.89117	A（+)	1	0	1	0	3	0	0	3a	2	2	＞700	473	45.2	137	541	105	144	9	4.3	0	91	151.4	11	1
309	1	70	0	2009-05-07	2009-08-15	3.31828	A（+）	0	0	1	0	4	1	1	4	4	4b	＞1000	252	33.6	50.5	280	133	38.6	22.2	3.7	0	7.8	17.9	5	0
310	2	51	0	2007-11-28	2008-03-15	3.58111	A（+)	0	1	0	0	4	1	0	3b	3	4b	＞1000	490	45.5	47.7	393	170	62.7	4.5	2.3	0	6	18.2	7	0
311	2	60	0	2007-05-28	2007-10-15	4.63244	O（+）	0	1	0	0	4	1	1	4	3	4b	16.6	42	39.1	12	113	191	25.5	83.3	3.6	0	3.5	10.5	4.5	0
312	2	55	0	2008-01-25	2008-07-25	6.01232	AB（+）	0	0	0	0	3	0	0	3a	3	3	＞1000	256	33.4	62.3	396	82	71.6	809.6	0.6	0	6	9.6	12	0
313	1	73	0	2010-01-12	2010-07-15	6.07803	A（+）	0	1	0	0	2	0	0	2	3	3	＞1000	84	46.4	20	115	223	27	5.5	3.2	0	3.2	13.5	4	0
314	2	68	0	2009-12-29	2010-07-15	6.53799	A（+）	0	0	0	0	3	0	0	3a	2	2	＞1000	91	38.5	13.6	113	152	20	247.8	2.8	0	2.4	6.2	9.8	0
315	1	58	0	2008-12-11	2009-07-15	7.12936	A（+)	0	0	1	0	3	1	0	3b	3	4b	7.9	97	36.2	10.7	189	220	14.8	＞1000	2.5	0	3.1	8.8	9.6	0
316	2	56	0	2008-03-07	2008-10-15	7.32649	A（+)	0	0	0	0	3	0	0	3a	3	3	＞1000	60	45.9	25.1	84	231	28.6	4.4	0.9	0	7.4	19.4	8	0
317	1	77	0	2008-10-28	2009-06-15	7.58932	A（+)	0	0	0	0	1a	0	0	1a	2	2	＞1000	241	41.4	27.3	120	310	30.5	6.1	5.2	0	3.4	11.1	3.1	0
318	2	61	0	2009-03-18	2009-11-15	7.98357	B（+）	0	0	0	1	4	1	0	3b	4	4b	＞1000	63	44	22.8	73	247	20.4	＞1000	3.5	0	2.4	8.4	4.9	0
319	1	60	0	2009-12-09	2010-08-15	8.21355	A（+）	1	1	1	0	1a	0	0	1a	2	2	＞1000	496	47.5	97	230	212	55.3	8.2	5	0	19.6	28.8	4.5	0
320	1	72	0	2007-10-31	2008-07-15	8.50924	B（+）	0	0	0	0	3	1	0	3b	3	4b	83.4	38	37.7	18.9	135	210	30.3	2.9	146.5	0	4	11.4	9	0
321	1	54	0	2009-10-30	2010-07-15	8.50924	O（+）	0	0	1	0	4	0	1	4	3	4b	17	141	46.4	27.5	113	367	26	1.2	14	0	3.2	10.4	7.2	0
322	1	56	0	2010-01-21	2010-10-15	8.80493	O（+）	0	0	1	0	3	1	0	3b	3	4b	14.7	60	40	20.9	96	153	26.7	4.5	52.5	0	4	10.3	12.1	0
323	1	82	0	2010-03-24	2011-01-24	10.0862	AB（+）	0	1	0	0	1a	1	1	4	2	4b	2.9	120	36.2	16.7	106	170	21.7	48.1	1.5	0	2.7	11.8	4.2	0
324	1	41	0	2007-04-05	2008-02-15	10.4148	O（+）	0	1	1	0	4	1	1	4	4	4b	＞1000	85	38.9	22.3	130	115	17.6	71.7	0.8	0	5.5	14.7	14	0
325	2	55	0	2010-03-29	2011-02-15	10.6448	O（+）	0	1	0	0	4	1	0	3b	4	4b	＞1000	97	44.2	26.3	125	299	23	0.7	2.7	0	2.6	5.7	5	0
326	1	56	0	2007-05-23	2008-04-15	10.809	O（+）	0	1	1	0	3	0	0	3a	3	3	20.1	60	38.4	14	155	158	18.3	2.1	4.3	0	2.9	9.1	14	0
327	2	44	0	2009-12-11	2010-11-15	11.1704	A（+）	0	0	0	0	4	1	0	3b	3	4b	＞1000	74	45.5	14.6	74	224	24.5	＞1000	8.2	0	2.8	12.5	12	0
328	2	47	0	2008-10-08	2009-09-15	11.269	B（+）	0	0	0	0	3	0	0	3a	3	3	136.7	59	38.7	12.9	99	226	29.4	4.1	568.2	0	3.7	11.2	9	0
329	1	47	0	2009-11-03	2010-10-15	11.4004	O（+）	0	1	0	0	4	0	0	3b	3	3	＞1000	92	48.7	35.7	85	292	29.7	2.5	3.4	0	5.1	13.9	5	0
330	1	65	0	2010-04-08	2011-03-22	11.4661	A（+）	0	0	0	0	3	0	0	3a	3	3	1.8	168	40.1	84.9	99	194	47.7	1.3	2.8	0	7.4	17.5	7.6	0
331	2	54	0	2009-11-03	2010-10-24	11.6961	AB（+）	0	0	0	0	3	0	0	3a	3	3	1.2	134	42.1	18.1	145	195	46	3.6	50.4	0	3.2	18.3	6.5	0
332	1	55	0	2007-05-22	2008-05-15	11.8275	A（+）	0	0	0	0	4	0	0	3b	4	4a	＞1000	212	41.9	65.4	242	227	45.6	15.1	1.5	0	4.8	13.7	4	0
333	1	71	0	2007-03-30	2008-04-15	12.5832	A（+)	0	1	1	0	1a	0	0	1a	2	2	5.4	178	39.3	44.4	130	209	31.8	2.9	5.3	0	4.7	14.6	4	0
334	2	63	0	2009-05-22	2010-06-15	12.8131	A（+）	0	0	0	0	3	1	0	3b	2	4b	47.9	82	42.2	12.4	121	189	18.9	1.2	3.1	0	3.4	9.9	7	0
335	1	72	0	2010-01-11	2011-02-15	13.1745	O（+）	0	0	0	0	4	0	0	3b	3	3	53.4	92	39.6	21.7	65	302	20.4	11.9	4.3	0	4	14.2	4	0
336	2	53	0	2008-02-26	2009-08-12	17.5441	O（+）	1	0	0	0	4	1	1	4	4	4b	＞1000	1176	39.9	274.5	1172	199	269.3	32.6	25.3	0	23.1	45.7	7.5	0
337	1	61	0	2008-06-10	2009-12-15	18.2012	O（+）	0	0	1	0	4	1	1	4	3	4b	36.2	272	42.1	28.2	217	224	34	2	2.9	0	1.6	5	7	0
338	1	67	0	2009-05-11	2010-12-15	19.1869	O（+)	0	1	1	0	4	0	0	3b	3	3	975.6	235	38	29	180	244	29.4	8.8	3.6	0	3.6	8.4	11.5	0
339	2	65	0	2009-08-04	2011-03-15	19.3511	O（+）	0	0	0	0	3	0	0	3a	2	2	138.4	187	39.2	19.8	278	127	25.6	1.3	1.6	0	3	7	9.1	0
340	1	58	0	2009-02-03	2010-09-15	19.384	O（+）	0	1	0	0	4	0	0	3b	4	4a	10.9	61	46.5	57.7	58	344	31.1	3.4	3.2	0	3.1	10.2	6.8	0
341	2	59	0	2010-06-01	2012-01-15	19.5154	B（+）	0	1	0	0	3	1	0	3b	3	4b	34.8	72	44.9	18.3	126	220	30.2	2.3	1.9	0	5.3	13	8.3	0
342	2	52	0	2009-08-12	2011-07-01	22.6366	AB（+）	0	1	0	0	3	1	0	3b	3	4b	27.3	98	36.4	28.7	202	117	21.2	1.9	1.9	0	2.7	7.8	8.8	0
343	1	61	0	2009-04-15	2011-03-15	22.9979	A（+）	0	0	0	0	2	0	0	2	2	2	0.6	102	37.7	15.3	125	148	13.5	2.2	1.9	0	4.6	10.8	6.6	0
344	2	52	0	2009-08-05	2011-09-02	24.9363	O（+）	0	1	0	0	3	1	0	3b	2	4b	31.3	35	43.1	11.5	73	222	18.7	2.6	4.1	0	2.7	8.6	5.3	0
345	1	68	0	2008-12-24	2011-06-15	29.7002	O（+）	0	0	0	0	1a	0	0	1a	2	2	18	63	39.2	26.1	82	307	19.9	1.8	2.7	0	4.5	12.1	5	0
346	1	61	0	2007-04-30	2010-01-15	32.5914	A（+）	0	0	1	0	1a	0	0	1a	2	2	＞700	91	45.2	28.4	63	281	38.2	21	2.8	0	3.8	14.8	3.5	0
347	1	54	0	2008-04-25	2011-02-15	33.7413	A（+)	0	0	0	0	1a	0	0	1a	1	1	27.5	50	41	19	104	311	15.5	7.2	3.5	0	3.8	10.9	2	0
348	2	65	1	2007-10-31	2011-01-31	39.0637	B（+）	0	0	0	0	2	0	0	2	3	3	588.4	31	46.8	14.7	81	257	24.9	46.8	3.7	0	3.8	13.2	4.6	0
349	1	44	1	2008-01-08	2011-07-15	42.2177	B（+）	0	1	0	0	1a	0	0	1a	2	2	9.8	25	44	19.2	135	313	18.4	2.5	3.4	0	5.4	10	4	0
350	2	40	0	2009-02-13	2009-03-15	1.01848	O（+）	0	0	0	0	4	1	0	3b	4	4b	68.9	44	37.4	13.9	100	148	21.7	155.5	1.7	0	3.8	9.6	8	0
351	2	53	0	2009-06-22	2009-09-15	2.82546	O（+）	0	0	0	0	4	1	0	3b	4	4b	804.4	43	42.5	8.7	119	155	12.8	17	2.2	0	4.6	12.6	4.1	0
352	2	48	0	2007-11-29	2008-02-28	3.02259	B（+）	0	0	0	0	4	1	0	3b	4	4b	21.2	89	29.8	12.1	97	96	23.8	2.2	0.8	0	5.5	11.5	9.3	0
353	2	55	0	2010-04-08	2010-08-15	4.27105	B（+）	0	1	0	0	3	0	0	3a	2	2	178.1	236	33.1	57.4	527	59	46	522.6	2	0	3.4	8.7	10	0
354	1	47	0	2010-05-11	2010-10-15	5.19097	B（+）	0	0	0	0	4	1	1	4	3	4b	＞1000	63	47.3	42.6	138	193	22.7	10.3	2.2	0	5.2	12.8	7	0
355	2	68	0	2007-03-14	2007-09-14	6.07803	O（+）	0	1	0	0	3	1	0	3b	2	4b	195.4	59	44.5	10.8	143	274	14.8	0.6	4.3	0	2.8	10.2	8	0
356	1	54	0	2008-01-10	2008-07-15	6.17659	B（+）	0	0	0	0	3	0	0	3a	2	2	46.7	61	45.1	17.9	79	296	22.1	5.2	829.3	0	5.2	10.2	5	0
357	2	59	0	2008-05-20	2008-12-15	6.89938	B（+）	1	0	0	0	3	1	0	3b	3	4b	＞1000	501	39.7	117.9	382	180	109.1	84	4.5	0	257.6	326.7	6.8	0
358	1	78	0	2008-10-27	2009-06-05	7.29363	O（+）	0	1	0	0	4	0	1	4	3	4b	＞1000	46	36.5	16.2	51	339	18.1	5.6	62	0	5.1	15.9	5.2	0
359	2	54	0	2010-03-24	2010-12-15	8.77207	B（+）	1	1	0	0	3	1	0	3b	3	4b	25.5	339	47	188.3	235	192	125.5	19.2	25.2	0	11.3	31.1	9.2	0
360	1	60	0	2008-09-09	2009-07-01	9.72485	A（+)	0	0	0	0	3	0	0	3a	2	2	136.7	186	42.8	42.4	59	350	26.8	293.6	2.5	0	6.3	14.6	7.8	0
361	2	55	0	2008-01-11	2008-12-15	11.1704	A（+)	0	0	0	0	3	0	0	3a	3	3	25	96	48.6	23.7	85	261	36.9	0.8	7.8	0	6.6	17.3	14	0
362	2	52	0	2009-12-02	2011-02-15	14.4887	A（+）	0	0	0	0	3	0	0	3a	2	2	23	113	43	41.4	208	222	38.5	6.1	3.3	0	2.3	7.6	10.3	0
363	1	52	0	2007-12-28	2009-03-21	14.7844	B（+）	0	1	0	0	3	0	0	3a	2	2	＞1000	98	47.8	28.3	93	273	25	5	2.4	0	6	14.6	10	0
364	1	76	0	2008-10-28	2010-02-15	15.6386	O（+）	0	0	0	1	2	0	0	2	3	3	21.2	48	38.2	10.6	81	242	30.3	1.6	5.5	0	3.8	9.5	5.8	0
365	2	44	0	2007-08-14	2008-12-15	16.0986	O(+）	0	0	0	0	3	1	0	3b	3	4b	214.9	225	39.9	29.3	305	202	29.2	4.6	1.3	0	4	9.7	7	0
366	2	71	0	2007-12-12	2009-05-15	17.117	A（+)	0	0	0	0	1a	0	0	1a	2	2	23	73	35.4	18.7	107	148	17.1	1.5	1	0	2.8	8.3	5	0
367	2	52	0	2009-05-22	2011-03-23	22.0452	B（+）	0	0	0	1	2	0	0	2	2	2	97.3	47	42.1	52.1	116	255	29.3	2.5	1.5	0	2.9	8	5.2	0
368	2	61	0	2009-04-15	2011-04-15	24.0164	O（+）	0	0	0	0	1a	0	0	1a	2	2	＞1000	48	40.1	19.5	108	271	30.2	3	1.9	0	2.8	9.9	2.6	0
369	1	48	0	2009-05-11	2011-05-15	24.1478	A（+）	0	0	0	1	3	0	0	3a	3	3	145.9	171	40.7	38.3	144	294	31.5	89.5	7.6	0	3.5	10.1	14.7	0
370	2	63	0	2008-09-26	2010-10-15	24.6407	A（+）	0	0	0	0	4	0	0	3b	3	3	159.6	57	41	20.4	98	307	25.8	21.5	＞1210	0	3.8	12.3	11	0
371	2	75	0	2008-01-03	2010-03-11	26.2505	B（+）	0	0	0	0	3	0	0	3a	2	2	40.2	66	43.1	11	93	308	16.6	1.8	3.4	0	3.8	13.5	9	0
372	1	51	0	2009-09-28	2012-01-15	27.5975	O（+）	0	0	0	0	3	0	1	3b	3	4b	＞1000	168	40.8	99.1	130	266	66.8	9.7	7	0	2.9	11.6	11.2	0
373	1	57	0	2008-10-14	2011-03-15	29.0103	AB（+）	0	0	0	0	3	0	1	4	3	4b	14.5	67	39.7	26.9	129	251	39	2.6	2.5	0	2.8	8.2	9.8	0
374	1	50	1	2007-04-06	2010-05-15	37.3224	A（+)	0	0	0	0	3	1	0	3b	2	4b	0.8	64	42.8	12.7	109	300	29	0.9	1.6	0	2.9	10.1	11.8	0
375	2	36	1	2008-12-31	2012-02-15	37.5195	B（+）	0	0	0	1	3	0	0	3a	2	2	21.7	68	36.1	5.2	139	102	17.9	5.1	1.2	0	5.7	12	6.3	0
376	2	62	1	2011-02-21	2014-08-31	42.3162	A（+）	0	0	0	0	4	1	0	3b	3	4b	1.9	1174	52.1	79.7	591	201	73	1.6	2.2	0	1.9	7.2	4.2	0
377	1	60	1	2010-11-22	2014-08-31	45.306	B（+）	0	0	1	0	4	0	0	3b	3	3	0.6	35	41.3	29.9	79	242	29.5	2.7	2.7	0	5.7	13.9	7.5	0
378	1	64	1	2010-06-25	2014-08-31	50.2341	B（+）	0	0	1	0	4	0	0	3b	3	3	0.6	35	46	16.2	71	244	17.6	2.5	2.2	0	5.5	12.3	6	0
379	1	45	1	2008-06-05	2014-08-31	74.8747	A（+)	0	0	0	0	1a	0	0	1a	2	2	13	97	42.5	42.4	66	315	28.4	1.1	2.2	0	2.8	13	3	0
380	2	63	1	2008-01-02	2013-01-11	60.3532	AB（+）	0	1	0	0	4	1	1	4	4	4b	＞1000	45	40.7	21.2	98	199	23.1	12.4	1	0	5.7	11.6	21	0
381	1	58	0	2010-01-06	2010-08-15	7.29363	B（+）	0	0	1	0	4	1	0	3b	3	4b	9	102	33.8	29.7	147	132	32.2	2.9	684.6	0	5.5	10.7	17	0
382	1	45	0	2010-05-19	2011-05-19	12.0246	O（+)	1	0	0	0	1a	0	0	1a	2	2	147.4	217	40.2	68.2	44	189	41	3.1	4.3	1	11	27	3.7	0
383	1	35	0	2010-07-21	2011-08-07	12.5832	O（+）	0	0	1	0	3	0	0	3a	3	3	641.7	174	40	128.5	155	181	62.3	2.2	5.6	0	2.7	5.5	6.7	0
384	2	39	0	2010-07-16	2011-11-16	16.0657	O（+）	0	0	0	0	3	1	0	3b	3	4b	25.8	27	41.7	19.6	87	223	22.2	1.4	1.8	0	4.2	11.7	10.2	0
385	1	49	0	2009-12-18	2011-07-15	18.8912	A(+）	0	0	0	0	1a	0	0	1a	2	2	22.9	30	45.5	43.3	75	256	26.8	2.2	829.5	1	5.2	13.3	3.7	0
386	2	38	0	2010-05-17	2012-02-15	21.0267	B（+）	0	0	0	0	3	1	0	3b	2	4b	36.2	37	43.2	18.6	68	219	20.6	1.1	1.6	1	5	13	9	0
387	1	43	0	2008-07-14	2009-01-15	6.11088	AB（+）	0	0	0	1	4	0	0	3b	3	3	＞1000	829	43.3	192.7	808	250	86.8	1.3	3.4	0	8.6	20.7	7.4	0
388	2	57	0	2009-07-27	2010-05-15	9.62628	O（+)	0	0	0	0	4	0	0	3b	4	4a	＞1000	302	42.9	66.2	371	187	60.9	278.8	5.2	0	1	9.8	9.3	0
389	2	44	0	2010-12-07	2011-12-15	12.2875	A（+）	0	1	0	0	3	1	0	3b	2	4b	0.6	56	48	16.4	104	231	29.6	1.3	3.9	0	2.7	9.5	7.4	0
390	2	59	0	2009-12-17	2011-02-15	13.9959	A(+）	1	1	0	0	4	1	0	3b	4	4b	＞1000	186	43.8	54.7	230	195	58.7	4.6	4.9	0	35.8	46.8	5	1
391	2	52	0	2009-12-13	2011-03-15	15.0472	A（+）	0	1	0	0	3	1	0	3b	2	4b	＞1000	35	43.5	13.6	93	241	19.9	35.6	1.5	0	3	9.2	9.2	0
392	1	60	0	2010-02-01	2011-05-15	15.4086	A（+）	0	0	0	1	2	0	0	2	3	3	＞1000	123	39.8	29.2	104	182	28.2	18.6	2	0	3	6.8	6.5	0
393	2	44	0	2010-11-12	2012-06-23	19.384	O（+)	0	1	0	0	3	0	0	3a	2	2	54	41	40.1	13.2	86	190	24.3	6.9	5.6	0	5.2	13.6	7.8	0
394	1	52	1	2008-06-11	2012-06-15	48.1643	B（+）	0	1	1	1	3	0	0	3a	2	2	54.6	586	46.6	49	281	366	38.2	2.2	3.8	0	4.6	11.8	13	0
395	1	68	0	2009-05-31	2009-07-16	1.54415	A（+）	0	0	0	0	3	0	0	3a	3	3	5.7	78	32	33.8	149	84	44.5	23.4	1.8	0	3.5	8.1	12.8	0
396	1	74	0	2010-01-20	2010-10-15	8.83778	B（+）	0	0	0	0	4	0	0	3b	4	4a	140.2	153	41.2	35.7	181	171	29.7	14.9	5.7	0	6.4	20.1	9	1
397	1	38	0	2008-12-16	2009-09-15	9.00205	AB（+）	0	0	0	0	4	0	0	3b	2	2	5.9	270	44	20	189	268	45.2	100.5	1.7	0	2.3	6	1.8	0
398	1	56	0	2008-05-14	2009-06-15	13.076	AB（+）	0	0	1	0	3	1	0	3b	3	4b	17	82	41.8	7.6	109	323	14.4	2.2	3.1	0	4.7	15	10	0
399	2	61	0	2009-09-10	2012-04-15	31.1786	O（+）	0	1	0	0	3	0	0	3a	3	3	724.6	309	31	23.4	288	66	43.4	0.7	1.1	0	3.8	8.4	7	0
400	2	59	0	2008-11-13	2010-02-15	15.1129	A（+)	0	0	0	0	3	0	0	3a	3	3	13.4	38	44.8	30.8	81	299	29.2	0.7	3.1	0	5.6	19.1	7	0
401	1	50	1	2008-06-11	2014-08-31	74.6776	A（+)	0	0	1	0	1a	0	0	1a	2	2	105.6	134	36.7	131.1	65	236	77.1	3	4.3	1	5.4	15.8	4	0
402	1	70	1	2008-05-12	2014-08-31	75.6632	B（+）	0	0	0	0	1a	0	0	1a	2	2	33.5	29	39.8	26.3	58	243	20.9	7.3	2.7	0	4.5	11.6	2.5	0
403	2	35	1	2008-03-27	2014-08-31	77.1745	O（+）	0	0	0	0	1a	0	0	1a	2	2	6.3	10	44.9	14.5	59	230	17.3	0.7	3.4	0	2.5	7.1	3.5	0
404	1	41	1	2007-12-04	2014-08-31	80.9199	A（+)	0	0	0	0	1a	0	0	1a	2	2	80.3	61	45.5	28.2	72	316	20.5	1.3	92.1	1	2.7	12.8	4.8	0
405	2	52	1	2007-09-19	2014-08-31	83.4168	A（+）	0	0	0	0	1a	0	0	1a	2	2	17.6	34	47.7	21.6	49	248	30.8	0.9	116.8	0	2.8	13.1	3.8	0
406	1	46	0	2007-07-26	2013-10-31	75.2361	B（+)	0	0	0	0	2	0	0	2	3	3	54.6	25	46.3	25.6	108	340	32	3.2	1.8	1	1.8	12.7	4.2	0
407	2	53	1	2007-06-29	2014-08-31	86.1109	O（+）	0	0	0	0	1a	0	0	1a	2	2	51.8	39	42.6	34.2	165	167	29.6	4.6	5.2	1	3.7	9.3	3.4	0
408	2	53	1	2007-03-23	2014-08-31	89.3306	B（+)	0	0	0	0	1a	0	0	1a	2	2	8.12	18	48	44.5	74	196	48.3	1.48	101.8	0	4.1	17	3	1
409	1	62	1	2008-08-11	2014-08-31	72.6735	B（+）	0	0	0	0	2	0	0	2	2	2	17.6	217	40.7	30.2	282	198	37	3.3	78.3	0	3.9	8.6	8	0
410	1	61	1	2007-09-27	2014-08-31	83.154	O（+）	0	0	0	0	1a	0	0	1a	2	2	13.4	176	41.3	16.3	178	192	22.5	0.5	4.1	0	3.1	9.5	2.8	0
411	1	70	1	2007-08-16	2014-08-31	84.5339	AB（+）	0	0	0	0	2	0	0	2	2	2	12.7	20	42.3	12.5	53	259	20.8	1.7	4.3	0	2.8	9.4	5.5	0
412	2	63	1	2008-07-11	2014-08-31	73.692	B（+）	0	0	0	0	3	0	0	3a	2	2	20.7	61	44.6	17.6	95	276	32.8	1.5	977.6	0	4.1	11.8	8	0
413	2	66	1	2008-06-17	2014-08-31	74.4805	A（+)	1	0	0	0	2	0	0	2	3	3	27.7	43	46.3	20	106	312	28.1	1	7.1	0	7	24.5	4.8	0
414	1	35	0	2007-12-03	2008-02-15	2.46407	B（+）	0	0	0	0	3	0	1	4	4	4b	45.7	97	37	66.2	86	125	34.8	1.6	4.7	0	6.5	15.1	14	0
415	1	58	0	2007-07-19	2008-01-15	5.94661	B（+)	0	1	0	0	3	1	0	3b	3	4b	＞1000	64	38.5	12.6	107	164	21.7	19.4	2.5	0	3	11.9	7.8	1
416	2	66	0	2007-05-09	2007-11-09	6.07803	O（+）	0	0	0	0	3	1	0	3b	3	4b	507.1	20	44.4	11.8	120	192	23.7	3.2	1.5	0	3.5	11.3	7.2	0
417	1	61	0	2008-12-11	2009-06-15	6.14374	B（+）	1	0	1	0	3	1	1	4	4	4b	2.6	177	46.3	30.6	146	202	32.4	3.1	＞1210	1	9	26.5	9	0
418	1	44	0	2007-06-08	2007-12-15	6.27515	B（+)	0	0	1	0	3	1	0	3b	3	4b	118.3	203	44.3	39.5	148	128	89.4	3.4	＞1210	0	7.7	17.8	13	0
419	1	61	0	2008-03-27	2008-11-15	7.68789	B（+）	0	0	1	0	3	0	0	3a	2	2	10.7	124	38.9	12.7	104	154	15.9	4.3	8.4	1	5.3	14.8	13	0
420	1	40	0	2007-07-27	2008-04-15	8.67351	A（+）	0	0	1	0	3	1	0	3b	2	4b	26.5	63	34.2	41.7	81	156	65.7	0.4	3.1	1	2.3	9.5	13	1
421	1	67	0	2007-06-14	2008-03-15	9.06776	A（+)	0	0	0	0	2	0	0	2	3	3	18	57	40.6	17.3	126	221	16.2	3.8	68.9	0	2.7	8	3	0
422	2	50	0	2008-01-03	2008-10-15	9.42916	B（+）	0	1	0	0	4	0	1	4	3	4b	26.9	42	44.7	18.3	148	254	40.9	1.7	1.4	0	5.4	8	4.5	0
423	1	51	0	2007-06-20	2008-06-15	11.8932	A（+）	0	1	0	0	1a	1	1	4	3	3	155.7	192	37.8	74.3	106	142	67	3.2	＞1210	1	7.3	19.7	3	0
424	1	54	0	2008-01-23	2009-01-23	12.0575	A（+)	0	0	1	0	3	1	0	3b	3	4b	31.7	66	34.6	75.7	95	123	52.3	1.1	925.7	0	12.5	19.5	12.5	0
425	2	44	0	2008-04-24	2009-09-15	16.7556	AB（+）	0	0	0	0	3	1	0	3b	3	4b	87.6	80	41.4	22.6	36	204	22	2.6	4	1	3.3	9.1	7	0
426	1	20	0	2007-06-22	2008-11-15	16.8542	B（+)	0	0	0	0	3	0	0	3a	3	3	0.6	148	46.5	28.8	140	217	28.5	5.1	2.8	0	6.2	17.7	9.6	0
427	1	52	0	2007-06-14	2008-11-15	17.117	A（+）	0	0	0	0	3	0	0	3a	2	2	0.8	84	36.7	35.3	87	111	22.6	1.8	48.1	1	4.6	11.4	7.8	0
428	1	43	0	2008-04-01	2009-09-15	17.5113	A（+)	0	0	0	0	1a	0	0	1a	2	2	19.3	45	42.5	53.3	52	235	27.1	1.2	9.8	1	5.6	15.6	4.6	0
429	1	41	0	2007-10-16	2009-04-15	18.0041	B（+）	0	0	1	0	2	0	0	2	3	3	77	169	40.3	36.6	109	249	40.9	2.4	233.2	1	6	22.7	3	0
430	2	36	0	2007-05-24	2008-12-15	18.7926	A（+）	0	0	0	0	3	0	0	3a	2	2	0.6	27	48.4	17.8	88	201	19.1	1.2	7.9	1	4.5	12.2	6.2	0
431	1	43	0	2007-07-25	2009-03-15	19.7125	O(+）	0	0	1	1	1a	0	0	1a	2	2	4.3	79	38.1	36.1	63	184	40.8	3.1	14.4	1	4.7	17.6	4.2	0
432	1	71	0	2008-03-10	2009-12-15	21.2238	B（+）	0	0	1	0	2	0	0	2	3	3	9.8	161	42.6	94.4	171	216	51	4.2	2	0	6.1	17.6	2.3	0
433	1	56	0	2007-09-19	2009-09-15	23.9179	B（+)	0	0	1	0	2	0	0	2	3	3	86.6	180	37	26	90	202	46.2	3.5	9.7	1	4.2	14.2	5.5	0
434	1	44	0	2007-10-18	2009-12-15	25.9548	AB（+）	0	0	0	0	3	0	0	3a	2	2	111.4	272	32.5	49.1	161	137	42	0.9	7	1	7.2	20	8	0
435	2	50	0	2007-11-08	2010-02-15	27.3018	B（+）	0	0	0	0	3	0	0	3a	2	2	448.2	32	41.6	16.4	93	242	22.6	1.8	1.9	0	3.5	11.5	6	0
436	2	50	0	2007-08-23	2010-02-15	29.8316	O（+）	0	0	0	0	1a	0	0	1a	2	2	33.2	52	39.7	30.6	83	142	32.1	1.9	2.6	0	5.9	16.2	4	0
437	1	51	0	2007-09-05	2010-03-15	30.3244	B（+)	0	0	0	0	3	0	0	3a	3	3	＞1000	184	39.1	51	154	197	51.7	1.8	4.9	0	4.9	16.2	17	0
438	1	62	0	2009-06-17	2012-06-15	35.9754	B（+）	0	0	1	0	3	0	0	3a	2	2	0.6	53	43.9	52	102	249	31.7	4.7	2.7	0	7.5	17.2	8.4	0
439	1	43	1	2007-08-24	2010-11-15	38.768	A（+）	0	0	0	0	3	0	0	3a	2	2	＞1000	76	45.1	16.8	117	201	26.8	0.9	2.4	0	6.5	14.7	6.6	0
440	1	64	1	2007-05-21	2010-08-15	38.8665	B（+)	0	0	0	0	2	0	0	2	3	3	47	165	38.2	26.7	97	188	21.5	1.8	14.8	1	5.2	13.1	3	0
441	1	51	1	2007-06-27	2010-12-15	41.6591	B（+）	0	0	1	0	2	0	0	2	3	3	51.6	372	38.5	86.7	140	171	38.1	3.7	17.6	0	3.7	15.5	4.5	0
442	1	39	1	2008-06-05	2012-02-15	44.386	O（+）	1	0	1	0	1a	0	0	1a	2	2	16.6	35	45.8	18.4	67	318	14.8	0.7	2.5	1	8.3	23.1	4.2	0
443	1	50	1	2007-11-13	2012-02-15	51.1211	B（+）	0	0	0	0	1a	0	0	1a	2	2	40.9	98	41.8	42.9	116	155	45.3	2.5	3.5	1	6.8	17.8	3.6	0
444	1	56	0	2007-08-21	2007-10-15	1.83984	A（+）	1	0	0	0	4	1	0	3b	4	4b	197.4	613	30.1	67.2	268	116	107.2	73.7	2.5	0	212.3	274.1	6.5	0
445	1	63	0	2007-05-01	2007-08-01	3.05544	O（+）	1	0	0	0	4	0	0	3b	3	3	＞700	72	28.1	270.5	202	100	911.6	3.8	3.2	0	337.9	490.4	5.5	0
446	1	51	0	2007-08-13	2008-02-15	6.14374	B（+)	0	0	1	0	3	0	0	3a	2	2	354	67	46.2	15.5	118	284	20.3	26.8	12.5	0	6.2	14.2	6	0
447	2	55	0	2008-12-01	2009-08-15	8.47639	O（+）	0	0	0	0	4	1	0	3b	4	4b	2	106	42.1	11.3	125	288	29	143.1	112.2	0	2.5	9.1	8.6	0
448	1	77	0	2008-05-28	2009-04-15	10.6119	B（+）	0	0	0	0	3	0	0	3a	2	2	172.6	27	43	14.2	66	322	17.9	170.7	2.8	0	5.8	17.3	7	0
449	1	56	0	2007-12-11	2008-11-15	11.2033	O（+）	0	0	0	0	4	1	1	4	4	4b	419.6	85	40.4	19.3	132	150	36	2	111.8	0	4.5	14.1	10	0
450	1	59	0	2008-01-21	2009-02-15	12.8789	O（+）	0	0	0	0	3	0	0	3a	2	2	614.7	74	41.3	13.4	71	268	22.2	2	3.5	0	7	11.9	5.4	0
451	1	44	0	2008-03-04	2010-09-15	30.423	A（+)	0	0	0	0	3	0	0	3a	3	3	38.4	169	41.5	17.2	116	250	35.1	1.4	6.2	0	3.5	8.5	12	0
452	2	61	0	2007-05-21	2010-01-15	31.9014	O（+）	0	0	0	0	3	0	0	3a	2	2	12.7	52	44.2	12.6	108	203	21.5	0.8	0.9	0	2.6	6.6	6.2	0
453	1	80	0	2008-03-24	2011-01-15	33.7741	O（+）	0	0	0	0	3	0	0	3a	2	2	858.8	47	42.7	14.1	127	177	23.9	30.7	2.5	0	6.5	17.6	7.4	0
454	1	63	1	2008-08-26	2012-02-15	41.692	O（+）	0	1	1	0	4	1	0	3b	3	4b	78.2	416	38.1	109.8	256	210	54	7.4	3.2	0	8.7	12.5	3.6	0
455	1	57	0	2008-07-25	2009-07-15	11.6961	A（+)	0	0	0	0	3	0	0	3a	3	3	22.1	236	40.9	135.2	103	239	39	4.2	3.8	0	3.6	13.3	5.4	0
456	2	54	0	2008-06-17	2008-11-15	4.99384	O（+）	0	1	0	0	3	1	1	4	3	4b	＞1000	36	38.7	29.5	163	172	31.6	56.7	1.2	0	2.7	8.1	6	0
457	1	63	1	2007-01-11	2014-08-31	91.6632	O（+）	0	0	0	0	1a	0	0	1a	2	2	78.2	37	41.3	37.5	70	177	28.9	3.2	2.2	1	4.6	16	5	0
458	1	73	0	2007-01-22	2009-06-15	28.7803	A（+)	0	0	0	0	4	1	1	4	4	4b	＞700	48	48.2	21.4	85	311	29.2	0.9	1.9	0	4.9	15.9	5	0
459	1	55	0	2010-05-21	2012-01-15	19.8768	B（+）	0	0	1	0	2	0	0	2	3	3	68.4	175	44	43.6	133	162	39.5	3.5	41	0	7.7	15.7	4	0
460	1	56	0	2010-06-02	2010-10-06	4.17248	O（+）	0	0	1	0	3	1	1	4	3	4b	90.7	203	44.7	24.1	233	240	22	6.9	5.7	0	7.6	20.7	5.6	0
461	1	59	1	2011-12-06	2014-08-31	32.8542	A（+）	0	1	0	0	4	0	1	4	3	4b	58.2	63	42.1	122.7	93	265	35.6	1.3	3.1	0	6.7	9.2	5.3	0
462	1	40	1	2010-11-12	2014-08-31	45.6345	AB（+）	0	0	0	1	1a	0	0	1a	1	1	10.5	56	41.4	38.1	66	212	19.6	2.2	3	1	4.7	12.4	1.9	0
463	2	56	0	2010-09-25	2013-09-15	35.7125	O（+)	0	0	0	0	1a	0	0	1a	2	2	11.6	17	38.8	25.5	83	234	24.4	2.5	8.4	0	8.3	20.1	4.9	0
464	1	59	0	2010-06-18	2013-01-11	30.8501	B（+）	0	0	1	0	3	0	0	3a	2	2	16.6	41	40.6	35.7	118	155	33.8	3.5	1.5	1	8	17.6	6.4	0
465	1	43	0	2010-05-31	2012-08-03	26.152	AB(+)	0	0	1	0	1a	0	0	1a	2	2	57.6	117	47.1	32.5	114	225	29.8	8.2	7.4	0	5.3	11.5	4	0
466	2	57	1	2009-12-03	2012-07-01	30.9487	A（+）	0	0	0	0	1a	0	0	1a	2	2	37.3	23	44.2	37.3	117	172	26.6	3.9	16	1	4.4	10.4	2.5	0
467	1	53	0	2009-11-24	2012-10-01	34.2669	O（+）	1	0	0	0	1a	0	0	1a	2	2	13.2	48	48.9	94.3	129	241	50.4	2.1	8.1	1	13.8	46.1	3.2	0
468	1	72	1	2009-08-24	2013-10-27	50.1355	B（+）	0	0	1	0	3	1	0	3b	3	4b	54.9	45	41.7	16.2	113	197	23.6	3.1	3.9	0	2.8	5.9	10.6	1
469	1	70	1	2009-04-14	2014-08-31	64.5914	B（+）	0	0	0	0	4	0	0	3b	4	4a	67.4	21	41.9	19	77	179	26.1	2.6	2	1	4.9	12.9	5.2	0
470	2	44	1	2009-02-06	2014-08-31	66.7926	A（+)	0	0	0	0	1a	0	0	1a	2	2	68.7	18	50.9	18.9	69	244	20.3	0.9	1.6	1	6.1	17.7	4.3	0
471	1	49	1	2010-10-20	2014-08-31	46.3901	AB(+)	0	0	0	0	1a	0	0	1a	2	2	15.9	74	46.3	33.6	58	299	26.8	12.3	4.6	0	5.1	12.8	5	0
472	1	37	1	2010-09-15	2014-08-31	47.54	B（+）	0	0	0	0	2	0	0	2	3	3	23	34	49.5	45.1	106	364	26	2.4	2.3	0	3.2	11.5	6.3	0
473	2	65	0	2010-08-20	2013-01-11	28.7803	O（+）	0	0	0	0	3	0	0	3a	2	2	17.3	58	46.9	11.3	62	245	43.1	1.8	0.7	0	5.3	12.1	10.7	0
474	1	48	1	2010-08-19	2014-08-31	48.4271	O（+）	0	0	0	0	1a	0	0	1a	2	2	19.5	41	48.9	25.6	49	286	20.2	1	13.1	0	4.5	11.6	4.2	0
475	2	58	0	2010-04-02	2013-03-31	35.9754	B（+）	0	0	0	0	2	0	0	2	3	3	12.8	23	46	16.2	71	248	19.9	1.9	2.5	0	5.7	16.8	2.2	0
476	1	70	1	2010-03-01	2013-05-01	38.0452	O（+）	0	1	0	0	3	1	1	4	2	4b	11	78	46.1	23.3	109	204	29.3	4.2	4.2	0	6.8	16	6	0
477	2	65	1	2009-10-23	2014-08-31	58.2834	O（+）	0	0	0	0	3	0	0	3a	2	2	515.9	58	52.1	14.3	70	254	29	1.9	2.4	0	3.5	11	10	0
478	1	65	1	2009-07-30	2014-08-31	61.076	B（+）	0	0	1	0	1a	0	0	1a	2	2	7.9	20	46.1	10.4	63	317	14.3	2	3.4	0	2.2	7.1	4	0
479	2	69	1	2009-02-20	2014-08-31	66.3326	A（+）	0	0	1	0	4	1	0	3b	3	4b	7.5	24	39	21.8	61	265	18.8	1.9	1.3	0	4.8	14.5	6.7	0
480	1	50	1	2009-01-05	2012-01-13	36.271	A（+)	0	0	1	0	3	0	0	3a	3	3	63.8	56	45.2	20	85	320	24.7	3.3	6	0	4.1	19.5	7.3	0
481	2	65	1	2010-11-19	2014-08-31	45.4045	A(+）	0	0	0	0	3	0	0	3a	2	2	25.4	54	41.1	12.2	74	155	24.2	1.9	1.6	0	2.7	7.8	6.5	0
482	1	65	0	2010-11-18	2013-02-21	27.1704	A（+）	0	0	1	0	1a	0	0	1a	2	2	453	642	39.3	54.3	233	298	46.5	4.2	5	0	6.3	14.7	3.1	0
483	2	54	1	2010-05-21	2013-09-25	40.2136	O（+)	0	0	0	0	3	1	0	3b	2	4b	136.8	181	46.2	12.5	197	210	23.6	1.3	4.1	0	3.5	10.7	5.8	0
484	1	46	0	2009-10-09	2010-06-15	8.21355	A（+）	0	0	1	0	3	1	0	3b	3	4b	44.6	214	35.9	52.9	99	148	61.5	0.9	15.8	1	5.9	15.1	12.9	0
485	1	61	0	2009-04-17	2010-02-15	10.0205	A（+）	1	0	0	0	3	0	0	3a	2	2	47	240	44.9	47.2	100	207	40.6	1.4	＞1210	0	6.1	24	5.7	0
486	2	47	0	2009-05-14	2010-03-15	10.0534	A（+）	0	0	0	0	3	0	0	3a	3	3	13.5	50	41.8	9.5	72	274	24	3.1	2.2	0	2.6	6.9	8.4	0
487	1	50	0	2010-08-03	2011-06-15	10.4148	O（+）	0	0	0	1	3	0	0	3a	2	2	25.6	31	45.9	50.9	92	256	38.9	0.3	1.7	0	7.2	15.3	5.7	0
488	1	56	0	2009-09-21	2010-10-15	12.8131	0（+）	0	0	0	0	1a	0	0	1a	2	2	84	38	41.8	47.9	94	250	42.1	4.6	1.8	1	3.9	10.3	3.5	0
489	1	46	0	2007-09-12	2008-12-15	15.1458	O（+）	0	0	1	0	1a	1	0	3b	2	4b	23.4	66	40.9	67.6	99	286	24	1.1	4.4	1	4.4	18.6	4	0
490	2	54	0	2009-07-23	2010-11-02	15.3758	A（+)	0	0	0	0	3	0	0	3a	3	3	29	29	47.5	30.3	88	261	32.8	1.8	3.7	0	4.6	11.5	10	0
491	1	29	0	2010-07-28	2011-11-15	15.6386	O（+）	0	0	1	0	1a	0	0	1a	2	2	18.9	34	47.8	45.4	41.2	253	29.4	2	3.2	1	4.1	18.2	3.1	0
492	1	68	0	2010-06-11	2011-10-11	16.0329	B（+）	0	0	0	0	3	1	1	4	4	4b	20.1	84	43.1	35.4	95	134	30.2	2.4	8.4	1	3.7	8.1	6.4	0
493	2	64	0	2010-04-07	2011-12-15	20.3039	A（+）	0	0	0	0	3	0	0	3a	2	2	19.3	44	35.4	10.2	83	83	16	1.1	211.2	1	3.4	7.5	11	0
494	1	53	0	2009-05-19	2011-03-15	21.8809	B（+）	0	0	1	1	1a	0	0	1a	2	2	10.3	101	42	26.3	123	238	24.6	9.3	2.5	0	8.3	21.5	2.8	0
495	1	50	0	2009-10-12	2011-10-15	24.115	B（+）	0	0	0	0	3	1	0	3b	4	4b	809.4	195	35.1	18.3	249	109	27.6	10.6	5.3	1	8.2	20.5	9.1	0
496	1	46	0	2010-04-19	2012-06-15	25.922	A（+）	0	0	0	0	3	0	0	3a	4	4a	52.7	131	42.7	17.7	133	216	22.3	2.7	2	0	3.6	9.9	12.5	0
497	2	50	0	2009-02-25	2011-09-15	30.653	O（+）	0	0	0	0	3	0	0	3a	2	2	90.2	35	39.2	31.4	76	201	47.3	4.8	59.5	0	1.8	5.7	7.6	0
498	2	74	0	2009-03-11	2009-08-15	5.19097	A（+)	0	1	0	1	3	1	0	3b	2	4b	＞1000	110	38.9	8.8	174	222	26.4	7.8	3.1	0	2.7	7.9	10	1
499	1	56	0	2009-03-23	2009-10-15	6.80082	B（+）	0	1	1	0	3	0	0	3a	3	3	＞1000	810	36.4	47.6	191	146	62.4	127.6	8.9	0	8.1	18.9	8	1
500	1	68	0	2008-04-30	2008-12-15	7.55647	A（+)	0	1	0	0	3	1	1	4	3	4b	296	278	45.7	36.8	212	264	31.7	42.2	1.8	0	4.7	16.8	6.5	0
501	1	39	0	2010-07-26	2011-08-27	13.076	A（+）	0	0	1	0	3	1	0	3b	2	4b	＞1000	41	46.3	22.8	73	248	24	1.1	14	0	5.1	11.8	7	0
502	1	70	0	2010-06-11	2011-11-15	17.1828	B（+）	0	1	0	0	3	1	0	3b	2	4b	21.4	102	38.2	9.4	156	114	13.7	1.2	1.4	0	5	9.6	5.4	0
503	1	56	0	2009-10-29	2011-09-15	22.5708	B（+）	0	0	0	0	4	1	0	3b	3	4b	34.9	154	44.3	22.9	114	292	25.8	3.2	2.1	0	6.1	16.4	10.7	0
504	1	72	0	2009-06-25	2011-08-15	25.692	O（+）	0	0	0	0	2	0	0	2	2	2	9.8	104	43	26.1	105	236	22.4	2.9	2.7	0	3.8	13.4	5.8	0
505	1	74	0	2009-11-18	2012-06-15	30.9158	O（+)	0	0	0	0	4	0	0	3b	3	3	0.7	212	39.4	14.5	114	176	40.9	1.4	3.9	0	8.8	21.7	13.7	0
506	1	69	0	2009-02-24	2010-12-15	21.6838	A（+）	0	0	1	0	3	0	0	3a	2	2	26.7	165	42.6	19.2	116	366	25.6	5.7	3	0	4.5	15.7	9.6	0
507	2	63	0	2009-10-13	2011-11-15	25.1006	AB（+）	0	1	0	0	1a	0	0	1a	2	2	＞1000	120	42.6	41.7	138	253	34.2	15.3	2.4	0	3.1	9.5	5	0
508	2	61	0	2009-09-21	2012-03-07	29.5359	AB（+）	0	0	0	0	3	0	0	3a	2	2	13.4	23	45.2	16.6	69	283	15.4	1.1	1.1	0	3.5	14.9	8.3	0
509	1	65	1	2010-03-03	2014-08-31	53.9795	O（+）	0	0	0	0	3	0	0	3a	2	2	17.2	68	42.6	22	90	234	21.5	4	4.1	0	1.7	7.5	16.7	0
510	1	44	1	2010-10-18	2014-08-31	46.4559	AB（+）	0	0	1	0	1a	0	0	1a	2	2	27.2	209	39.8	78.6	76	183	33.6	3.2	5.9	1	6.9	19.4	3.5	0
511	1	51	1	2010-08-09	2014-08-31	48.7556	B（+）	0	0	1	0	2	0	0	2	3	3	28.1	47	41.9	39.3	67	213	28.6	4.7	8.8	0	3.6	8.2	4.3	0
512	1	56	1	2010-07-16	2013-09-10	37.8809	AB（+）	0	0	0	0	3	0	0	3a	3	3	390.5	65	46.3	52.6	89	310	44.9	2.1	1.6	0	2.6	6.1	11.2	0
513	1	38	1	2010-07-15	2014-08-31	49.577	O（+）	0	0	1	0	1a	0	0	1a	1	1	16.7	72	41.7	23.4	50	132	18	1.9	2	0	5.7	6.6	2	0
514	2	43	1	2010-07-12	2014-08-31	49.6756	A（+）	0	0	0	0	3	0	0	3a	3	3	13.5	184	34	11.4	291	78	14.1	1.1	0.7	0	5.9	11.8	7.9	0
515	2	37	1	2010-07-01	2014-08-31	50.037	AB（+）	0	0	0	0	1a	0	0	1a	2	2	4.3	22	41.9	15.1	50	209	17.9	0.7	151.2	1	4.2	10.9	3.4	0
516	1	52	1	2010-05-27	2014-08-31	51.1869	B（+）	1	0	0	0	2	0	0	2	2	2	78.9	142	41.8	66.6	110	171	43.8	4.1	4.4	1	9.2	23.6	5.4	0
517	2	54	0	2010-05-06	2012-08-11	27.2361	O（+)	1	0	0	0	2	0	0	2	3	3	30.5	17	32.3	26.2	122	63	54.7	2	5.3	0	9.9	27.4	2.8	0
518	2	58	1	2010-12-08	2014-08-31	44.7803	O（+）	0	1	0	0	1a	0	0	1a	2	2	1.3	74	39.9	24.6	114	222	36.4	1.9	2.4	0	3	7.1	4.6	0
519	2	53	1	2010-11-19	2014-08-31	45.4045	A（+）	0	1	0	1	1a	0	0	1a	2	2	175.3	39	47.7	16.6	137	185	19	4.7	1.3	0	3.5	8.4	3	0
520	2	59	0	2010-10-19	2013-01-31	27.4661	O（+)	0	0	0	0	4	0	0	3b	4	4a	77.1	27	41	8	73	232	17.2	2.3	3.6	0	1.8	7	3.5	0
521	2	64	1	2010-09-21	2014-08-31	47.3429	A（+）	0	0	0	0	4	1	0	3b	3	4b	33.9	23	44.7	13.6	74	301	16.5	0.2	2.6	0	3.1	8.6	8	0
522	1	68	1	2010-09-17	2012-07-01	21.4867	B（+）	1	0	0	0	3	0	0	3a	2	2	0.6	78	46.4	35.2	90	256	7	4.9	3.1	0	9.7	26.5	7.4	0
523	1	66	0	2010-08-27	2013-01-07	28.4189	B（+)	0	0	0	0	4	1	0	3b	4	4b	32.8	29	40.7	24.6	61	255	20	7.5	0.6	0	2.9	6.6	5	0
524	1	66	1	2010-08-03	2014-07-14	47.3758	A（+）	0	0	0	1	3	0	0	3a	2	2	372.9	44	46.6	19.3	86	324	23.3	2.1	2.2	0	5.3	13.2	8.1	0
525	1	68	0	2010-07-26	2013-01-31	30.2587	B（+）	0	0	1	0	4	1	1	4	3	4b	553.3	69	42.7	12.7	72	254	21.8	3.1	2	0	3.2	8	13	0
526	1	63	0	2010-07-23	2013-01-01	29.3717	O（+)	0	0	1	0	3	0	0	3a	2	2	14.6	90	40.5	16.8	51	283	17.9	0.8	1.9	0	2.8	6.5	6.7	0
527	2	43	1	2010-07-20	2013-08-31	37.4209	O（+)	0	1	0	0	3	0	0	3a	2	2	50.9	26	43.9	16	86	153	22.4	0.2	0.6	0	6.7	15	6.7	0
528	2	74	1	2010-07-13	2014-08-31	49.6427	A（+）	0	1	0	0	3	1	0	3b	2	4b	4.8	38	41.4	9.4	96	228	21.6	1.2	1.5	0	4.3	12.7	6.2	0
529	2	59	1	2010-06-13	2014-08-31	50.6283	O（+）	0	0	0	0	3	0	0	3a	2	2	24.2	70	47.3	15.2	98	256	25	0.4	2.3	0	4.5	11.4	7.6	0
530	2	45	1	2010-05-26	2014-08-31	51.2197	A（+）	0	0	0	0	4	0	0	3b	4	4a	18.4	318	35.2	52.7	94	163	24.4	2.1	1.5	0	5.6	9.7	8.1	0
531	2	56	0	2010-05-14	2013-01-31	32.6571	O（+）	0	0	0	0	3	0	0	3a	3	3	231	153	44.5	24	191	142	31.8	1.9	0.9	0	4.5	11.2	7	0
532	1	30	1	2009-12-16	2013-01-11	36.8953	B（+）	0	0	1	0	4	0	0	3b	3	3	415.7	60	47.8	42.2	91	305	26.8	15.2	1.3	0	5	15.4	6	0
533	1	60	1	2009-08-21	2014-08-31	60.3532	A（+）	0	1	0	1	2	0	0	2	2	2	13.6	23	45.9	35.5	65	277	34.8	0.7	1.5	0	6.7	19	6.1	0
534	2	67	1	2010-08-13	2014-08-31	48.6242	B（+）	0	0	0	0	3	0	0	3a	2	2	8.2	39	43.5	8.4	61	199	18.4	3.3	1.9	0	4.7	14.1	7.3	0
535	2	46	0	2010-08-05	2010-12-05	4.04107	A（+）	0	1	0	0	3	1	1	4	4	4b	290.6	67	43.9	3.6	81	126	13.3	0.2	3.7	0	4.2	8.6	8.2	0
536	1	64	0	2010-11-01	2011-07-15	8.44353	O（+)	0	0	1	0	4	0	0	3b	4	4a	0.6	67	36.4	33.6	90	132	32.6	8.1	2.6	1	9.1	22	5	0
537	2	47	0	2010-07-20	2011-04-25	9.19918	B（+）	0	0	0	0	3	1	0	3b	2	4b	165.6	31	40.4	28.4	83	144	34.2	4	21.4	1	8.5	17.3	8	0
538	2	57	0	2010-07-07	2011-05-15	10.2834	O（+）	0	0	0	0	3	0	0	3a	3	3	＞1000	63	42.6	17.5	111	188	25.4	7.9	52.4	0	3.3	5.6	9	0
539	1	46	0	2010-06-04	2011-04-15	10.3819	O（+）	0	0	0	0	3	1	0	3b	2	4b	338.4	60	39.1	13.1	124	132	13.9	1.2	13.3	1	3.5	8.7	5.7	0
540	1	48	0	2010-08-04	2011-07-15	11.3676	O（+)	0	0	0	0	4	0	0	3b	4	4a	＞1000	69	41.2	67.7	134	324	42.1	4.6	82.2	1	3.8	9.2	6.8	0
541	1	46	0	2010-07-27	2011-11-15	15.6715	A（+）	0	0	1	0	3	0	0	3a	3	3	55.1	46	40.7	17.6	52	176	17.8	0.7	2.1	0	3.2	8.1	5.2	0
542	1	48	0	2010-08-11	2012-04-15	20.1725	B（+）	0	0	0	0	4	0	0	3b	3	3	28.5	41	38.4	31.6	42	125	32.7	2.8	516.5	0	8.1	19.7	2.8	0
543	2	52	0	2010-05-18	2012-02-15	20.9938	AB（+）	0	0	0	0	3	1	0	3b	4	4b	16.4	344	44	115.4	158	186	34.5	2	1.7	0	3	9	10	0
544	1	64	0	2010-06-13	2010-10-13	4.04107	B（+）	0	1	1	0	4	1	0	3b	3	4b	0.6	41	46	14.9	120	184	15.6	8.7	2.9	0	3.6	12.1	9	0
545	2	57	0	2010-08-06	2011-03-15	7.29363	O（+）	0	0	0	0	2	0	0	2	3	3	61.1	24	39.6	12.7	69	207	13.8	2.1	1.1	0	3.9	10.7	4.8	0
546	2	55	0	2009-04-30	2009-12-15	7.55647	O（+）	0	0	0	0	1a	0	0	1a	2	2	＞1000	59	42.1	17.3	103	252	18.9	2.5	2.2	0	4.4	11.6	4.8	0
547	2	71	0	2009-05-14	2010-01-15	8.11499	O（+）	0	1	0	0	1a	1	1	4	2	4b	＞1000	30	36.8	13.3	93	269	18.1	136.6	1.1	0	2.9	8.1	4	0
548	1	63	0	2010-07-05	2011-04-15	9.36345	O（+）	0	0	0	0	1a	1	0	3b	2	4b	22.8	31	38.7	21.9	87	233	21.9	1	0.9	0	4.3	9	3	0
549	2	53	0	2009-09-08	2010-08-15	11.2361	AB（+）	0	0	0	0	4	1	0	3b	4	4b	44.5	59	42.9	22.5	120	243	28.3	1	3.8	0	5.2	12.1	5.6	0
550	2	52	0	2010-06-11	2011-06-07	11.8932	O（+）	0	0	0	0	4	1	1	4	4	4b	11.2	76	38.5	51.9	194	130	51.7	1	1.4	0	4.3	8.8	4	0
551	1	62	0	2010-05-27	2011-11-01	17.2156	O（+)	0	1	1	0	1a	1	0	1a	2	4b	＞1000	49	44.3	14.3	65	245	17.4	22.4	3.2	0	6.1	19.9	4.4	0
552	1	52	0	2010-10-14	2012-06-15	20.0739	AB（+）	0	0	0	0	4	0	0	3b	4	4a	43.2	443	43.7	36.6	163	191	32.1	1.8	2.5	0	7.8	16.8	5.7	1
553	2	63	0	2010-12-01	2011-04-15	4.46817	B（+）	0	1	0	0	4	1	1	4	4	4b	＞1000	16	38.9	13.2	78	186	15.5	9.1	2.5	0	3.9	9.5	9	0
554	1	75	0	2009-05-14	2010-02-15	9.13347	O（+)	0	1	0	0	1a	0	0	1a	2	2	＞1000	119	40.2	20.5	137	314	18.1	5.1	1.1	0	4.8	13.8	2.8	0
555	1	65	0	2010-11-04	2011-10-15	11.3676	AB（+）	0	0	0	0	4	0	0	3b	4	4a	15.8	68	41.5	39.5	110	147	44.7	2.7	2.1	0	2.9	8	6	0
556	2	67	0	2010-09-02	2011-08-15	11.4333	AB（+）	0	0	0	0	3	0	0	3a	3	3	＞1000	501	37.5	77.5	326	127	57.7	18.4	2.8	0	8.1	17.1	7	0
557	1	57	0	2010-03-05	2011-02-15	11.4333	A（+）	1	0	0	0	1a	0	0	1a	2	2	616.4	18	47.1	22.4	54	326	19.7	3	2.6	0	10.7	33.1	2.6	0
558	2	51	0	2010-07-20	2011-08-15	12.8789	B（+）	0	1	0	0	4	0	0	3b	4	4a	152.4	24	43.9	15	132	258	19.9	2.5	1.4	0	2.2	6.6	8	0
559	1	64	0	2009-07-08	2011-02-15	19.3183	A（+）	0	0	0	0	1a	0	0	1a	2	2	＞1000	89	34.9	25.8	83	221	27.4	4.8	1.8	0	3.7	8.3	3.9	0
560	2	59	0	2010-07-13	2012-03-15	20.1068	A（+）	0	0	0	0	3	0	0	3a	3	3	38.4	77	44.2	17.5	75	239	25	10	2	0	4	9.9	8.1	0
561	2	36	0	2009-10-23	2012-01-15	26.7762	A（+）	0	0	0	0	4	0	0	3b	4	4a	31.1	394	49	101.3	304	170	82.4	0.3	4.1	0	3.3	10.8	6.3	0
562	1	64	0	2010-12-09	2012-08-31	20.7639	AB（+）	0	0	0	0	3	0	0	3a	3	3	＞1000	94	38.7	27	98	208	16.3	6.9	2.9	0	7.1	16.7	6.8	0
563	1	41	0	2009-05-30	2010-11-20	17.7413	A（+）	0	0	1	0	3	0	0	3a	3	3	80.4	224	44.3	75.4	117	219	22.4	1.1	2.4	0	8	17.2	8.2	0
564	1	30	0	2009-01-06	2010-02-15	13.3388	B（+）	0	0	0	0	4	0	0	3b	4	4a	7.3	436	44.7	101.9	324	224	98	0.6	＞1210	1	2.2	12.7	7	0
565	1	58	1	2009-11-13	2014-08-31	57.5934	AB（+）	0	0	0	0	1a	0	0	1a	2	2	169.2	109	37.7	21.2	104	106	44.4	5.7	104.4	1	8.3	21.9	4	0
566	1	44	0	2010-12-27	2012-02-15	13.6674	O（+）	0	0	0	0	3	0	0	3a	2	2	33.9	92	41.6	26.9	55	226	21	1.3	7.6	1	5.4	14.6	5.6	0
567	1	64	0	2011-08-25	2011-10-15	1.70842	A（+）	0	1	1	0	3	1	1	4	4	4b	＞1000	96	32.3	23.7	188	106	23.9	16.7	3.1	0	2.2	5	16.6	0
568	1	60	1	2009-09-02	2013-01-25	40.8049	A（+)	0	0	1	0	3	1	1	4	3	4b	1.1	36	47.5	19.9	48	286	46.4	1.3	2.1	0	3.2	7.3	6	0
569	2	50	1	2007-04-02	2014-08-31	89.0021	O（+）	0	1	0	0	1a	0	0	1a	2	2	427.9	42	43.6	16.4	92	214	21.1	16.4	1.1	0	6.3	19.3	3.8	0
570	1	58	0	2010-05-14	2011-10-15	17.0842	AB（+）	0	0	0	0	1a	0	0	1a	2	2	4.6	38	46.7	55.6	69	232	31.9	0.9	2.6	0	8.5	20.6	4	0
571	2	73	0	2009-10-23	2012-03-15	28.7474	O（+）	0	0	0	0	1a	0	0	1a	2	2	25	32	47.5	17.3	92	343	24.7	0.8	2.1	0	3.3	12.6	4	0
572	1	56	0	2009-08-17	2010-04-15	7.95072	A（+）	0	0	0	0	3	0	0	3a	3	3	60.9	151	36.4	28.2	155	198	30.4	5.8	2.8	0	6.9	18	8	0
573	1	58	0	2010-04-07	2010-06-15	2.29979	A(+)	1	1	0	0	4	0	1	4	4	4b	＞1000	419	34.3	153	229	190	210	5.1	2.1	0	152.8	199.4	9.8	1
574	2	59	0	2011-06-01	2012-04-15	10.5133	0（+）	0	1	0	0	3	0	0	3a	3	3	12.3	34	43.6	24.8	83	208	26.6	5.8	1.7	0	4.2	14	11.2	0
575	1	47	0	2011-04-07	2013-04-30	24.8049	A(+)	0	0	1	0	3	0	0	3a	3	3	0.6	68	35.1	28.2	84	94	27	1.6	＞1210	1	3.5	6.9	9.6	0
576	1	53	0	2011-10-20	2013-09-15	22.8994	A（+）	1	0	1	1	2	1	0	3b	3	4b	133.7	203.9	46.2	38	87	219	40	4.9	3.8	1	8.6	30	4.2	0
577	2	51	1	2011-09-27	2014-08-31	35.154	O（+)	0	0	0	0	4	0	0	3b	3	3	0.6	78	41.5	30.2	109	161	21.8	2.1	3.6	0	4	12.2	3.8	0
578	2	48	0	2011-09-06	2013-09-15	24.345	AB（+）	0	0	0	0	3	0	0	3a	3	3	0.6	35	45.1	18.6	103	333	21	1.3	3.8	0	4.1	12.2	9	0
579	1	60	0	2011-07-11	2013-09-15	26.2177	O（+）	0	1	0	0	1a	0	0	1a	2	2	51.1	276	40.6	30	130	204	28.3	7.3	3.2	0	8.8	19.6	4.8	0
580	2	65	0	2011-06-29	2012-08-15	13.6016	AB（+）	0	0	0	0	4	1	0	3b	4	4b	0.6	38	40.3	42.7	130	190	33.1	223.4	906.8	1	4.6	13.2	5.4	0
581	1	71	0	2011-06-15	2014-04-30	34.5298	A(+）	0	0	0	0	1a	0	0	1a	2	2	65.8	31.8	35.1	16	65	187	34.7	1.9	2.6	1	3.5	11.6	4.6	0
582	1	58	1	2011-05-31	2014-08-31	39.0637	A（+）	0	0	1	0	2	0	0	2	2	2	14	54	47.2	25.1	56	299	18.8	2	68.8	0	4.5	14.6	5.2	0
583	2	72	0	2011-05-30	2012-08-15	14.5873	B（+）	0	0	0	0	3	0	0	3a	3	3	505.8	38.5	48.5	19.4	32.1	223	32.5	2.4	3.5	1	4	12.3	10.2	0
584	2	26	0	2011-05-27	2012-08-15	14.6858	A（+）	0	0	0	0	3	0	0	3a	3	3	270.2	25.2	49	16.8	106	148	32.2	10.2	1620	0	4.9	11.9	7.6	1
585	1	67	1	2011-04-14	2014-08-31	40.6078	B（+）	0	0	0	0	2	0	0	2	2	2	129.1	39	43.1	24.8	81	231	19.2	3	10.3	0	2.5	6.2	5.3	0
586	1	55	0	2011-03-28	2013-11-21	31.8686	A（+）	0	0	1	0	3	0	0	3a	3	3	0.6	42	46.5	16.9	88	212	39.7	2.3	2.1	0	4.9	12.2	10	0
587	1	54	0	2011-02-17	2013-07-01	28.4517	B（+）	1	0	0	0	3	0	0	3a	3	3	65.3	30	41.2	323.5	62	174	286.4	1.3	3.7	0	9.5	25.8	7	0
588	1	57	1	2011-02-16	2014-08-31	42.4805	A（+）	0	0	1	0	3	0	0	3a	3	3	8.5	54	43.2	18.5	86	275	46.5	0.9	15.7	0	3.7	10.2	9.7	0
589	1	43	0	2010-10-12	2012-08-15	22.1437	O（+)	0	0	1	1	1a	0	0	1a	2	2	0.6	57	45.2	51.3	68	293	19.7	3.9	12.4	1	4.7	15.9	2.9	0
590	2	61	0	2011-11-03	2014-08-31	33.9384	O（+）	0	0	0	0	3	0	0	3a	2	2	442.3	71	40.4	27.3	148	214	26.2	4.8	3.4	0	4.5	13.9	6.6	0
591	1	67	0	2011-11-01	2013-01-03	14.1273	B（+）	0	0	0	0	4	1	0	3b	3	4b	281.7	83	38	19.7	157	151	25.2	4.1	3.2	0	4.1	10.3	10.6	0
592	1	49	0	2011-08-29	2013-01-05	16.2957	B（+）	0	1	1	0	3	0	0	3a	3	3	107.9	163	44.2	17.1	113	169	15.7	119.7	3.9	0	6.6	19.5	9	0
593	2	73	1	2011-08-18	2014-08-31	36.4682	O（+)	0	1	0	0	1a	0	0	1a	2	2	440.1	65.8	39.7	29.9	165	212	35.9	6.7	1.8	0	1.7	4.9	4	0
594	2	56	1	2011-07-05	2014-08-31	37.9138	O（+）	0	1	0	1	3	0	0	3a	3	3	41.8	54	42.1	38.1	105	195	39.2	1.4	1.8	0	3.6	10.9	12.8	0
595	2	69	0	2011-06-03	2013-11-27	29.8645	A（+）	0	1	0	0	2	0	0	2	2	2	165.5	42	35.3	280.1	94	262	544.6	2.8	3.1	0	5.6	12.5	5.9	0
596	1	54	1	2011-04-25	2014-08-31	40.2464	O（+)	0	0	1	0	4	0	0	3b	3	3	58.5	86	37.9	27.5	97	182	30.7	3.2	7.9	0	6.9	16.1	2.1	0
597	1	69	0	2011-04-18	2013-01-21	21.191	O（+）	0	1	1	0	2	0	0	2	3	3	40.3	46	40.5	16.8	98	262	23	4.3	6.8	0	5.2	13	5	0
598	1	61	0	2011-04-14	2013-01-03	20.731	O（+）	0	0	0	0	3	0	0	3a	3	3	332.5	180	43.4	17.2	110	237	29.9	1.1	1	0	3.1	8.5	9.5	0
599	1	63	0	2011-04-07	2013-03-31	23.8193	B（+）	0	0	0	0	1a	0	0	1a	2	2	59.2	44	44.9	33.5	99	341	24.2	3.1	1.7	0	2.7	10.5	4.3	0
600	1	48	0	2011-03-22	2013-01-11	21.7495	O（+）	0	0	0	0	1a	1	0	3b	2	4b	854.2	102	46.5	26.4	107	266	20.9	2	1	0	6.5	18.2	5	0
601	1	71	1	2011-03-22	2014-03-31	36.3368	O（+)	0	0	0	0	3	0	0	3a	3	3	42.6	34	43.2	13.1	93	182	22.1	3.1	6.6	0	8.1	19.3	5.3	0
602	1	62	0	2011-01-25	2013-07-31	30.193	A（+）	0	0	1	0	1a	0	0	1a	2	2	14	66	47.2	24.7	67	266	25.7	7.3	3.7	0	4.2	12.2	4	0
603	1	51	1	2011-01-21	2014-08-31	43.3347	AB（+）	0	0	1	0	3	0	0	3a	3	3	15.1	48	44	26.7	81	236	23.6	1.2	1.5	0	2.9	12.1	12.3	0
604	1	58	1	2011-01-10	2014-05-15	40.1478	A（+）	0	0	1	0	3	0	0	3a	3	3	19.8	105	44	25.4	76	299	23.5	1.1	2.6	0	5.1	18	7.5	0
605	1	55	1	2010-12-14	2014-08-31	44.5832	O(+)	0	0	0	0	4	0	0	3b	4	4a	9.9	132	47	27.2	145	302	28.1	1.1	2.7	0	7.9	21	11	0
606	2	66	1	2010-11-25	2014-08-31	45.2074	A（+）	0	0	0	0	1a	0	0	1a	2	2	9.2	16	46.6	27.4	111	227	21	1.5	2.4	0	2.7	9.6	3.1	0
607	1	72	0	2011-10-31	2013-11-15	24.5421	B（+）	0	0	0	0	1a	0	0	1a	2	2	0.6	35.6	43.3	15.3	80	307	18.9	22.6	2.2	0	3.5	13.8	2.6	0
608	2	54	1	2011-09-15	2014-08-31	36.01	B（+）	0	0	0	0	4	1	0	3b	3	4b	＞1000	1023	39.6	83.5	600	294	49.6	10.3	3.5	0	4.7	12.6	4.2	1
609	2	46	0	2011-03-31	2013-01-31	22.1109	A（+）	0	0	0	0	3	0	0	3a	2	2	35.4	32	43.3	9.5	80	191	15.4	3.3	4	0	5.1	12.5	6.5	0
610	2	55	0	2010-12-20	2013-01-12	24.8049	A（+）	0	1	0	0	4	0	0	3b	4	4a	6.1	24	42.4	17.2	89	252	16.4	1.7	2.7	0	3.1	10	4	1
611	2	60	1	2010-12-16	2014-08-31	44.5175	A（+）	0	0	0	0	3	1	0	3b	3	4b	＞1000	60	44.4	13.8	162	162	22.1	4.9	1.8	0	2.9	8.1	5.4	0
612	2	65	1	2010-11-03	2014-08-31	45.9302	A（+）	0	0	0	0	2	0	0	2	2	2	15.6	45	42.5	10.8	103	302	14.8	1.3	7.9	0	2.5	8.9	7	0
613	1	49	0	2011-06-01	2011-08-15	2.49692	B（+）	0	0	1	0	4	1	1	4	4	4b	93.6	276	32.7	57.2	219	146	52.6	2.2	210	0	4.6	8.5	11.1	0
614	1	65	0	2011-09-21	2012-01-15	3.84394	O（+）	0	0	0	0	3	0	0	3a	3	3	70.7	42	42.8	11.1	165	163	35	3.8	4.1	1	6.5	15.6	7	0
615	2	38	0	2011-04-02	2011-08-15	4.46817	B（+）	0	0	0	0	3	0	0	3a	3	3	26.3	69	46.4	23.1	127	235	26.9	1.7	334.1	0	11.2	15.7	12.7	0
616	1	54	0	2011-02-18	2011-08-15	5.8809	O（+）	1	0	0	1	2	0	0	2	3	3	77	38	42	45	65	190	34.2	0.4	119.7	1	9.7	24.2	3.8	0
617	2	64	0	2011-08-03	2012-02-15	6.47228	A（+）	0	1	0	0	4	1	0	3b	4	4b	＞1000	76	48.4	38.7	112	156	36.8	26.6	16.4	0	4.7	12.4	11.7	0
618	1	53	0	2011-01-06	2012-01-15	12.3203	A（+）	0	0	0	0	4	0	0	3b	4	4a	200.2	145	38.4	24	121	145	33.8	3.2	15	1	4.2	10.4	14.7	0
619	2	57	0	2011-01-10	2011-04-15	3.154	O（+）	0	0	0	0	3	0	0	3a	2	2	357.3	30	44.6	15.6	78	160	14.7	1.6	2.5	0	2.7	7.6	6.8	0
620	2	55	0	2011-11-04	2012-03-16	4.40246	A（+）	0	1	0	0	4	0	0	3b	3	3	＞1000	75.2	34.9	10.5	129	116	11.3	2	1.7	0	2.7	6.8	11.7	0
621	1	40	0	2010-12-09	2011-07-15	7.19507	AB（+）	0	1	0	0	4	0	0	3b	4	4a	＞1000	606	42.1	86.9	174	283	69.6	46.3	2.4	0	5.4	13.6	5	0
622	1	62	0	2011-11-02	2012-06-15	7.45791	B（+）	0	1	0	1	4	0	0	3b	4	4a	＞1000	380.2	38.1	36.5	461	143	30.7	19	2.7	0	5.8	14.8	9	0
623	2	50	0	2011-11-01	2012-06-15	7.49076	O（+）	0	0	0	0	4	0	0	3b	4	4a	3.9	221	37.5	23	196	246	23.7	2.2	2.6	0	2.6	5.3	11.8	0
624	2	61	0	2011-01-10	2011-10-15	9.16632	B（+）	0	1	0	0	3	0	0	3a	2	2	125.8	48	41.1	14	75	250	19	2.5	2.3	0	2.9	8.7	7	0
625	1	70	0	2011-02-18	2011-12-15	9.88912	B（+）	1	0	0	0	4	1	0	3b	4	4b	＞1000	392	32.4	114.2	391	270	112.2	730.7	4.4	0	333.1	423.6	6	0
626	1	57	0	2011-05-09	2012-06-16	13.306	B（+)	0	0	0	0	3	1	0	3b	3	4b	104.8	534	42.9	45.6	192	190	34.1	2.5	2.4	0	7.7	15.8	8	0
627	1	66	0	2011-02-17	2012-06-15	15.9343	A（+）	0	0	0	0	3	1	1	4	3	4b	＞1000	91	40.4	17.6	106	181	27.6	4.8	1.6	0	3.5	8.9	6.3	0
628	1	74	0	2008-01-28	2008-05-15	3.58111	O（+）	0	0	1	0	1a	0	0	1a	2	2	73.6	243	40.7	25.9	223	255	24.5	10.8	1.4	0	5.9	12.9	5	0
629	2	47	0	2011-09-14	2012-03-15	6.04517	O（+）	0	0	0	0	3	0	0	3a	3	3	＞1000	216	41.8	20.6	197	239	25.1	13	3.6	0	3.6	9.7	8.3	0
630	2	55	0	2011-11-08	2012-05-15	6.2423	O（+）	1	1	0	0	4	1	0	3b	3	4b	＞1000	239	40.7	198.8	352	162	122.8	3.2	1.8	0	157.6	195.8	5	0
631	2	39	1	2008-04-07	2014-08-31	76.8131	A（+)	0	0	0	0	1a	0	0	1a	2	2	11.6	20	44.6	16.7	64	248	16.12	0.9	2	0	5.4	14	3	0
632	1	66	0	2008-07-09	2009-07-15	12.2218	A（+)	0	0	0	0	1a	0	0	1a	2	2	13	29	42.7	82.2	72	140	51.6	1.6	＞1210	1	8.3	18.7	4.5	0
633	1	56	0	2009-04-30	2011-08-15	27.5318	O（+）	0	0	1	0	3	0	0	3a	3	3	2.7	30	43.5	15.5	65	242	23.4	3.9	1.5	0	5.8	16.3	8	0
634	2	59	0	2008-07-31	2011-01-07	29.2731	O（+）	0	1	0	0	3	0	0	3a	3	3	13.8	45	42.9	37.4	139	275	36.7	1.5	2.8	0	4	11.4	9	0
635	1	35	0	2008-06-16	2009-03-20	9.13347	O（+）	0	0	0	0	3	0	0	3a	3	3	68.8	127	39.9	66.5	128	198	54.2	1.7	158.4	0	5.3	14.4	8	0
636	2	22	1	2009-07-24	2014-08-31	61.2731	B（+）	0	0	0	0	2	0	0	2	3	3	12.9	13	42.6	9.3	51	260	14.2	0.8	0.7	0	5.2	13.1	4	0
637	2	54	0	2009-11-19	2010-08-15	8.87064	B（+）	0	1	0	0	4	0	0	3b	3	3	225.2	43	36.1	25	98	156	25.2	4.4	2.4	0	3.6	8.3	6.8	0
638	1	63	0	2009-12-29	2010-11-15	10.5791	O（+)	0	0	0	0	1a	0	0	1a	2	2	70.6	35	36.8	268.5	141	78	243.7	2.3	81.2	1	7.8	16.6	2.8	0
639	1	68	0	2007-12-07	2008-10-15	10.3162	A（+)	0	0	0	0	3	0	0	3a	3	3	7.9	119	34.5	30.2	177	199	25.4	3.4	2.1	0	3.3	9	13	0
640	1	42	1	2011-08-02	2014-08-31	36.9938	O（+)	0	0	0	0	3	0	0	3a	3	3	16.7	88	43.4	17	90	212	25.9	1.1	5.6	0	4.8	11.3	9.4	0
641	1	42	0	2011-10-17	2012-09-15	11.0062	O（+）	0	0	1	0	4	1	0	3b	4	4b	＞1000	241	44.7	25.6	107	200	23	26.2	29.2	0	6.8	16.5	10.7	0
642	2	64	1	2011-04-12	2014-08-31	40.6735	B（+）	0	0	0	0	2	0	0	2	3	3	229.6	44	44.2	14.9	121	312	17.5	9.5	1.2	0	3.4	10.6	8	0
643	1	41	0	2011-11-25	2014-03-15	27.6632	O（+）	0	1	0	0	1a	0	0	1a	2	2	10.4	48.8	44.5	78.2	76	239	33.2	0.9	5.3	0	3.9	9.3	4.2	0
644	2	62	0	2011-11-09	2012-04-30	5.71663	A（+）	0	0	0	0	4	1	0	3b	4	4b	732.2	24	31	21.9	143	79	31.8	3.7	8.3	0	6.2	17.4	3.5	0
645	2	52	0	2011-11-09	2014-04-15	29.2074	O（+）	0	0	0	0	2	1	1	4	3	4b	383.6	56.3	47.9	5	83	287	7.8	6.7	1.7	0	12.1	17.9	4.8	0
646	1	65	0	2011-11-08	2015-08-31	43.7741	B（+）	0	0	0	0	2	0	0	2	2	2	43.9	51.3	42.5	20	89	292	16.9	1.8	＞1210	0	5.5	16.3	6.3	0
647	1	74	0	2011-11-02	2012-10-15	11.4661	O（+）	0	0	0	0	3	0	0	3a	3	3	＞1000	67.5	43.3	17.2	99	149	22.7	3.4	17.6	0	4.2	9	9.6	0
648	1	56	1	2011-10-28	2015-08-31	44.1355	A（+）	0	0	0	0	2	0	0	2	2	2	75	89.1	44.4	21.6	66	249	15.3	2.4	4.1	0	2.6	8.5	6.7	0
649	2	55	0	2011-10-28	2013-05-15	18.5955	O（+）	0	0	0	0	3	0	0	3a	2	2	453.9	49	39.3	16.6	84	161	21.1	2.6	8.3	0	4.4	11.4	7	0
650	2	54	1	2011-10-27	2015-08-31	44.1684	A（+）	0	0	0	0	1a	0	0	1a	2	2	52.6	62.8	37.4	45.8	77	205	40.9	1.5	4	0	4	11.4	2.2	0
651	1	61	0	2011-10-27	2013-04-15	17.6427	B（+）	0	0	1	0	1a	0	0	1a	2	2	12.1	34.8	43.7	32.3	57	257	25.9	2.6	2.5	1	6.4	13.6	3.9	0
652	2	44	0	2011-10-26	2013-07-15	20.6653	AB（+）	0	0	0	1	4	0	0	3b	4	4a	40.9	43.5	39.4	38.4	80	157	73.1	2.8	39.4	1	4.4	12.5	8	1
653	1	39	1	2011-10-25	2015-07-31	45.2074	O（+）	1	0	1	0	1a	0	0	1a	2	2	22.4	27	39.3	56.4	34.2	227	34.2	2.1	3	1	10.1	26.4	3.9	0
654	1	50	1	2011-10-20	2016-07-31	57.3963	A（+）	0	0	1	0	1a	0	0	1a	2	2	20.4	34.7	40.7	22.8	67	272	29.1	3.8	8.9	1	3.3	9.3	4	0
655	2	41	1	2011-10-19	2015-07-31	45.4045	AB（+）	0	0	0	0	1a	0	0	1a	2	2	7.3	27	42.1	21.8	46	287	17	1.2	3.4	0	3.6	11.4	3.7	0
656	1	58	0	2011-10-19	2012-09-15	10.9405	B（+）	0	0	0	0	2	0	0	2	3	3	5.3	23	43.4	26.5	95	208	24.9	17.3	1.6	1	6.4	18.5	4	0
657	1	58	0	2011-10-18	2013-12-15	25.9548	O（+）	0	0	0	1	3	0	0	3a	3	3	55.5	77	39.9	17	82	186	27.1	3	118.8	0	6.4	15.7	6.1	0
658	1	42	1	2011-10-14	2015-07-03	44.6489	A（+）	0	0	0	0	3	0	0	3a	2	2	33.5	59	44	16.9	58	243	14.8	1.1	2	0	5.8	15.1	7	0
659	1	49	0	2011-10-13	2013-07-21	21.2895	O（+）	0	1	0	0	1a	0	0	1a	2	2	19.5	39	46.9	23.7	77	295	19.3	3.5	2.9	0	10.5	22.9	4.7	0
660	1	38	1	2011-10-13	2015-03-31	41.5934	B（+）	0	0	0	0	2	0	0	2	2	2	96.8	153.7	41.5	54.3	117	178	76	4.6	40.5	1	4.5	12.3	6.3	0
661	1	57	0	2011-10-09	2012-12-15	14.2587	O（+）	0	0	1	0	1a	1	0	3b	2	4b	114.9	89.9	36.5	35.6	83	205	28.6	3.9	9.6	1	2.5	8.7	4	0
662	2	49	1	2011-09-28	2015-09-03	47.2115	A（+）	0	0	0	0	1a	0	0	1a	2	2	10.4	13	40.6	21	51	207	22.5	1.3	1.6	1	5.5	15.1	3.8	0
663	1	43	0	2011-09-09	2013-07-31	22.7351	B（+）	0	1	0	0	3	0	0	3a	2	2	19.2	41.4	50.5	15.8	72	317	20.9	2.3	1.4	0	5.5	16	5.6	0
664	2	41	1	2011-09-06	2015/2/31	41.8439	B（+）	0	0	0	0	2	0	0	2	2	2	12.3	26	43.5	16	47	240	22	0.6	3.2	1	5.7	20.9	5.4	0
665	1	64	0	2011-08-18	2012-08-15	11.9589	B(+)	0	0	1	0	3	0	0	3a	3	3	0.6	55	39.8	30.9	103	167	28.7	2.2	3.9	0	3.7	8.9	14	0
666	1	32	1	2011-08-11	2014-08-31	36.6982	O（+）	0	0	0	0	4	1	0	3b	3	4b	14.4	69.3	47.2	32.5	72	259	29.3	1.2	203.6	0	6.1	15.9	8.1	0
667	1	56	0	2011-08-03	2014-07-07	35.154	O（+）	0	1	1	0	3	0	0	3a	3	3	20.1	67	43.6	32.4	56	221	19.3	1.2	20.7	0	6.8	13.5	10.1	0
668	2	59	0	2011-07-21	2013-08-15	24.8706	O（+）	0	0	0	0	3	0	0	3a	3	3	36.5	16.2	46.2	21.7	100	252	25.8	1.6	2.6	0	3.9	12.1	6	0
669	2	43	1	2011-07-18	2014-08-31	37.4867	B（+）	0	0	0	0	1a	0	0	1a	2	2	18.4	10.3	43	10.3	57	276	16	0.6	2.6	0	2.2	7.7	4.6	0
670	2	61	0	2011-06-24	2012-08-26	14.1273	O（+）	1	1	0	0	2	0	0	2	3	3	168.3	97	36.5	17.3	167	116	27.6	9.3	8.4	0	10	24.1	4.6	0
671	2	61	0	2011-06-08	2012-09-15	15.3101	A（+）	0	0	0	0	4	1	0	3b	3	4b	205.8	20	44.5	10.9	79	243	17.7	1.4	0.8	0	2.7	7.5	3.6	0
672	1	76	0	2011-05-18	2013-10-31	29.5031	A(+)	0	0	1	0	3	0	0	3a	3	3	40.1	353	47.4	23.8	194	201	55.2	1.4	6.4	0	2.1	5.3	12	0
673	1	69	1	2011-04-21	2014-08-31	40.3778	B（+）	0	0	0	0	1a	0	0	1a	1	1	78.3	51	46.3	57.7	116	271	48	4	11	1	8.4	20.3	1.5	0
674	1	48	1	2011-02-24	2014-08-31	42.2177	O（+）	0	0	0	0	2	0	0	2	3	3	31.5	64	37.2	30.9	32	126	25	2.3	10.4	1	4.7	13.5	6	0
675	1	57	0	2011-01-21	2013-05-24	28.0903	AB（+）	0	1	1	0	4	0	1	4	4	4b	23.8	44	39.5	12.2	80	179	17.3	2.9	2.7	0	4.4	11.2	9.8	0
676	1	61	0	2011-01-13	2013-10-01	32.6242	A（+）	0	0	0	0	1a	0	0	1a	1	1	9.2	168	43.3	31.4	73	194	25.4	1.2	3.1	0	5.6	14.8	2	0
677	1	26	0	2011-01-13	2013-07-01	29.6016	A（+）	0	0	0	1	3	0	0	3a	3	3	36.6	53	48.5	53	83	269	28	1.3	63.5	0	4.4	10.7	7.2	0
678	1	40	0	2010-11-04	2012-08-15	21.3881	A（+）	0	0	0	0	3	0	0	3a	3	3	7.9	40	38.2	16.3	108	113	23.1	0.7	8	0	11	20.4	7	0
679	1	58	1	2010-11-01	2014-08-31	45.9959	O（+）	0	0	1	0	1a	0	0	1a	1	1	26.5	22	38.5	14.9	32	191	13.4	2.5	32.7	0	4.1	11.4	2	0
680	2	38	1	2010-08-12	2014-08-31	48.6571	O（+)	0	0	0	0	3	0	0	3a	4	4a	46.6	28	43.1	23.2	82	205	44.5	2.7	8.7	0	5.9	18.7	16	0
681	1	61	1	2010-04-22	2014-08-31	52.3368	O（+）	0	0	1	0	3	0	0	3a	3	3	4.9	367	40.9	63.1	197	150	46.5	1.2	6.8	0	3.9	9.9	9.6	0
682	1	35	1	2010-04-13	2013-08-15	40.115	AB（+）	0	0	0	0	1a	0	0	1a	2	2	36.2	61	51	41.8	69	291	30.3	3.1	6.8	1	5.6	17.9	3.8	0
683	1	58	1	2010-02-03	2014-08-31	54.8994	A（+）	1	0	1	1	1a	0	0	1a	2	2	18.8	67	43.4	28.6	86	174	26.4	2.1	27.5	0	8.6	24.3	4.2	0
684	1	46	1	2009-12-16	2014-08-31	56.5092	O（+)	0	0	0	0	3	0	0	3a	3	3	14.1	93	45.6	25.2	94	280	23.3	0.8	2.8	0	5.9	12.6	15.1	0
685	1	48	1	2009-04-03	2014-03-31	59.9261	O（+）	0	0	0	1	2	0	0	2	2	2	0.6	250	36.1	50.4	108	193	37.9	2.3	47.9	1	5.1	15.2	7.4	0
686	1	51	1	2009-04-02	2014-08-31	64.9856	B（+）	0	1	1	0	2	0	0	2	2	2	22.9	52	38.5	24.4	100	182	24.8	3.3	39.7	1	3.7	9.2	7	0
687	1	35	1	2009-03-12	2014-08-31	65.6756	O（+）	0	0	0	0	1a	0	0	1a	2	2	16.3	45	47.9	39.1	67	319	39.6	1.8	3.5	1	5.8	17.9	3.8	0
688	1	47	1	2009-03-04	2014-08-31	65.9384	B（+）	0	0	1	1	3	0	0	3a	3	3	22.5	40	44.7	35	68	291	27	3.6	1.6	0	2.4	8.9	3.2	0
689	2	66	1	2008-11-26	2013-01-31	50.2012	A（+)	0	0	0	0	3	0	0	3a	3	3	1.2	42	41.6	27.5	66	191	37	18.8	4.6	1	3.7	11.5	12	0
690	1	51	1	2008-09-27	2014-08-31	71.1294	B（+）	0	0	0	0	1a	0	0	1a	2	2	236.7	213	40.1	27.6	95	262	23.7	5.2	5.2	1	5.9	14.9	4.3	0
691	2	51	1	2008-09-16	2013-01-15	52.0082	A（+)	0	0	0	0	3	0	0	3a	4	4a	813.2	119	47.5	42.8	113	294	58.9	23.2	3.1	0	6.4	18.4	11.8	0
692	1	65	1	2008-09-02	2014-08-31	71.9507	O（+）	0	0	1	0	2	0	0	2	2	2	11.3	135	48.8	28.6	136	312	30.1	1.4	113.7	0	2.9	7.4	7.2	0
693	1	62	1	2008-07-30	2014-08-31	73.0678	O（+）	1	0	0	0	1a	0	0	1a	2	2	178.3	63	39	516.1	85	130	302.2	8.7	53.5	1	12.4	26.9	2.8	0
694	1	62	1	2008-07-16	2014-08-31	73.5277	O（+）	0	0	0	0	1a	0	0	1a	2	2	0.6	24	37.1	32	97	157	35	3.2	4.4	0	5.5	13.7	2.5	0
695	2	37	1	2008-06-19	2014-08-31	74.4148	B（+）	0	0	0	0	2	0	0	2	2	2	7.6	22	40.6	26.4	55	159	27.5	1.1	2.9	1	2.7	8.5	6	0
696	1	65	1	2008-06-04	2014-08-31	74.9076	O（+）	0	0	1	0	2	0	0	2	2	2	35.2	116	41.6	27.6	126	200	67.6	3.4	＞1210	0	3.9	12.5	7.5	0
697	1	34	1	2008-06-04	2014-08-31	74.9076	B（+）	0	0	1	0	2	0	0	2	2	2	5.5	34	50.9	30	82	321	26	3.5	986.9	0	6.8	20.8	5.2	0
698	1	46	1	2008-05-15	2014-08-31	75.5647	A（+)	0	0	0	0	1a	0	0	1a	2	2	18.8	13	42.6	18.5	58	284	17.4	1.5	277.1	0	3	9.3	2.7	0
699	2	40	1	2008-05-02	2014-08-31	75.9918	O（+）	0	0	0	0	3	0	0	3a	3	3	163.7	183	41.7	14.4	144	190	45.4	1.3	2.6	0	2.9	9.2	16	0
700	1	64	1	2008-04-18	2014-08-31	76.4517	B（+）	0	0	1	0	1a	0	0	1a	1	1	14.3	22	45.1	17.5	73	315	20.7	3.7	1.2	0	3.6	9.7	1	0
701	1	46	1	2008-02-26	2014-08-31	78.1602	A（+)	0	0	0	0	1a	0	0	1a	1	1	45.2	54	42.7	42.5	63	189	29.6	0.9	4.2	1	7.4	18.3	1.8	0
702	1	55	1	2008-01-23	2014-08-31	79.2772	A（+)	0	0	1	0	1a	0	0	1a	1	1	14.7	37	41.2	35.1	48	187	30.4	5	2.4	1	5.6	13.5	1.2	0
703	1	53	1	2008-01-17	2013-01-03	59.5975	B（+）	1	0	1	0	2	0	0	2	4	4a	36.4	279	42.4	77.4	140	181	56.3	2.8	＞1210	0	11.5	29.2	1.5	0
704	1	63	1	2008-01-16	2013-01-01	59.5647	A（+)	0	0	1	0	4	1	1	4	3	4b	580.3	32	36.7	14.7	89	153	26.6	3.5	5.2	0	5	7.8	8	0
705	1	39	1	2007-12-28	2014-08-31	80.1314	A（+）	0	0	0	0	1a	0	0	1a	1	1	23.2	39	40	34.4	64	203	26.7	2	2.6	1	5.4	9.1	1.7	0
706	1	39	1	2007-12-18	2014-08-31	80.46	AB（+）	0	0	0	0	2	0	0	2	2	2	20.3	47	46.3	26.4	89	212	19.6	2.3	3.2	1	3.7	12.4	6	0
707	2	69	1	2007-10-23	2013-11-21	73.0021	A（+)	0	0	0	0	1a	0	0	1a	2	2	38.1	31	37.9	39.5	85	174	49.9	3.6	5.7	1	3.1	10.7	4	0
708	1	53	1	2007-10-08	2013-07-31	69.7823	A（+）	1	0	0	0	1a	0	0	1a	2	2	46.2	74	36	28.8	56	164	33.8	1.2	23.8	1	12.2	30.2	2.3	0
709	1	49	1	2007-09-10	2012-07-01	57.7248	B（+)	0	0	1	0	1a	0	0	1a	2	2	16.2	33	44.6	83.8	106	215	67.9	2.8	77.3	1	2.9	9.4	3.9	0
710	1	31	1	2007-08-17	2013-10-10	73.8234	A（+）	0	0	1	0	1a	0	0	1a	1	1	12.7	55	44.9	21.5	99	300	23	1.9	187.9	1	8	19.1	2	0
711	1	66	1	2007-08-14	2014-08-31	84.5996	A（+）	0	0	1	0	4	0	0	3b	4	4a	15.7	236	32.8	69.1	154	102	72.8	3.5	4.1	0	7.7	13.4	7	0
712	1	49	1	2007-06-07	2014-08-31	86.8337	AB（+）	0	0	0	0	3	0	0	3a	3	3	333.7	203	44.8	49.5	151	134	98.5	1.4	1.8	0	4.4	8.8	22	0
713	1	49	1	2007-04-04	2014-08-31	88.9363	O（+）	0	0	1	1	2	0	0	2	2	2	0.7	25	51.8	24	72	240	25	1.4	0.8	0	5.7	17.7	6.2	0
714	1	45	1	2011-11-11	2014-12-01	36.6982	O（+)	0	0	1	0	4	0	0	3b	3	3	6.6	34	46	20.6	75	270	21.1	1.5	3.7	0	7.2	17.7	4.1	0
715	1	57	0	2011-10-31	2013-07-15	20.501	B（+）	0	0	0	0	1a	0	0	1a	2	2	17.1	374.2	42.6	57.5	124	252	45.1	5.1	46	0	3.5	8.6	4.1	0
716	1	56	1	2011-10-28	2015-08-31	46.1273	O（+）	0	0	1	0	1a	0	0	1a	2	2	9.5	34	42.6	17.5	72	339	16.6	2.9	43	0	3.3	7.6	4.2	0
717	1	64	1	2011-10-20	2015-08-01	45.4045	A（+）	0	0	0	0	1a	0	0	1a	2	2	25.4	42	40.8	21.7	81	317	19.1	2.2	1.3	0	4.2	15.3	4.4	0
718	1	65	0	2011-10-20	2013-02-15	15.9343	A（+）	0	0	1	0	3	0	0	3a	4	4a	65.9	109	39.3	17.3	137	188	24	6.9	＞1210	0	4.2	13.5	7	0
719	1	62	0	2011-10-14	2013-01-11	14.9815	B（+）	1	0	1	0	3	0	0	3a	3	3	37.6	48	45.4	17.2	66	277	22.8	3.4	2.4	0	10	27	5.4	0
720	2	66	0	2011-10-13	2014-08-31	34.6283	A（+）	0	0	0	0	1a	0	0	1a	2	2	0.7	27.7	42.8	120.5	69	243	107.3	1.6	3.1	0	5.3	14.7	2.5	0
721	2	53	0	2011-10-11	2014-08-31	34.694	O（+）	0	0	0	0	2	0	0	2	3	3	123.1	20	40.2	13.2	78	153	21.9	1.1	2.3	0	3.2	7.1	4.2	0
722	1	60	0	2011-08-24	2013-01-11	16.6571	O（+）	0	1	1	0	1a	0	0	1a	2	2	241.7	17	39.4	18.5	94	189	17.1	8.2	1.1	0	3.9	11.1	4.8	0
723	1	72	1	2011-07-06	2014-07-21	36.5339	O（+）	1	0	0	0	4	0	1	3b	2	4b	70	734	44	536.4	1220	138	434	3.9	4.2	0	46	64.4	4.5	0
724	2	57	0	2011-07-01	2013-01-11	18.4312	O（+）	0	0	0	0	4	0	0	3b	4	4a	68.7	132	43.7	33.5	209	268	37.5	17.3	1.5	0	3.4	9.9	13.4	0
725	2	40	0	2011-07-01	2013-07-01	24.0493	AB（+）	0	0	0	0	3	0	0	3a	2	2	41.8	62	45	11.6	137	159	22.7	1.9	8.6	0	6.4	14.9	6.4	0
726	1	47	0	2011-06-29	2013-01-31	19.154	B（+）	0	0	0	0	1a	1	0	3b	2	4b	15.1	63.9	44.6	28.1	107	292	19.8	1.8	2.1	0	2.5	7.9	4.7	0
727	1	73	1	2011-06-29	2014-08-31	38.1109	O（+）	0	0	1	0	1a	0	0	1a	2	2	119.9	65.6	42.3	34.1	66	265	23.6	1.5	2.3	0	2.6	8.6	2.2	0
728	1	59	1	2011-06-09	2014-07-31	37.7495	A（+）	0	0	1	0	3	0	0	3a	3	3	7	66	48.1	53.7	97	245	18	1.5	3.5	0	3.1	9.3	10.8	0
729	1	67	1	2011-06-02	2014-08-31	38.9979	B（+）	0	0	0	1	1a	0	0	1a	2	2	22.7	14.6	39.6	15.4	88	236	13.9	1	1.4	0	3.5	10.7	2.6	0
730	1	58	1	2011-05-26	2014-08-31	39.2279	A（+）	1	1	0	0	1a	0	0	1a	2	2	109.8	751	41.5	329.4	213	143	159.9	4.5	2.7	0	54.8	73.3	4	0
731	1	57	0	2011-05-23	2013-01-03	19.4497	A（+）	0	0	0	0	3	0	0	3a	2	2	7.1	57.5	47.6	27.4	39	315	24.7	1.6	72.9	0	5	17.2	5.2	0
732	2	39	0	2011-05-19	2013-02-01	20.5339	A（+）	0	0	0	0	3	1	0	3b	3	4b	711.2	31	45	18	68	229	47.2	0.6	15.2	0	4.2	12.5	11.6	0
733	1	56	0	2011-03-29	2013-01-21	21.848	0（+）	1	1	0	0	2	1	1	4	3	4b	＞1000	248	38.2	17.5	173	139	15.3	5.4	4	0	8.7	26.8	3	0
734	2	61	0	2011-03-03	2013-05-21	26.6448	B（+）	0	0	0	0	3	0	0	3a	3	3	9.3	40	46.4	20.1	66	213	25.4	4.6	1.8	0	4.8	13.6	12	0
735	2	57	1	2011-02-16	2014-08-31	42.4805	A(+)	0	0	0	0	2	0	0	2	3	3	19.5	387	47.4	42.4	190	253	45.7	0.7	2.9	0	12.3	22.2	6	0
736	1	66	1	2011-02-11	2014-08-31	42.6448	O（+）	0	0	0	0	2	0	0	2	2	2	8.5	94	39.8	8.4	112	287	16.9	0.9	6.7	0	3	8.4	5.6	0
737	2	62	1	2011-01-25	2014-08-31	43.2033	O（+）	0	0	0	0	1a	0	0	1a	2	2	20.7	22	43.3	13.9	107	197	17.5	1.9	1.1	0	3.1	8.8	4.6	0
738	1	63	1	2011-01-24	2014-08-31	43.2361	O（+）	0	0	0	0	2	0	0	2	2	2	32.9	30	47	28.5	108	282	23.5	1.5	34.3	0	6.3	18.8	5.8	0
739	2	63	0	2010-09-30	2013-01-03	27.1704	A（+）	0	1	0	0	1a	0	0	1a	2	2	41.2	29	44.3	19.2	83	237	17.9	1.8	2.6	0	7	13.9	4.2	0
740	2	62	1	2010-01-11	2014-08-31	55.655	AB（+）	0	0	0	0	4	0	0	3b	4	4a	12	86	32.6	15	140	141	18.5	2	2.4	0	2.5	7.5	16	0
741	2	60	1	2008-10-21	2014-08-31	70.3409	O（+）	0	1	0	0	3	0	0	3a	2	2	16.2	53	41.5	26.7	118	270	28.5	1.6	2.4	0	5.9	21.3	8	0
742	1	76	1	2008-09-11	2014-08-31	71.655	O（+）	0	1	0	0	2	0	0	2	2	2	120.4	47	42.4	27.1	76	271	34.5	18.9	9.2	0	2.3	6	5.1	0
743	1	62	1	2008-09-01	2014-08-31	71.9836	AB（+）	0	1	0	0	2	0	0	2	2	2	26.4	42	45.3	23.4	74	286	17.4	1.3	1.9	0	4	11.4	5.6	0
744	1	47	1	2008-08-28	2013-01-03	52.2382	B（+）	0	0	0	0	3	1	0	3b	4	4b	5.7	105	45.8	14.7	87	247	23.7	2.8	3.3	0	7	16.9	7.3	0
745	1	52	1	2008-06-18	2014-08-31	74.4476	O（+）	0	0	0	0	4	0	0	3b	3	3	7	130	40.1	12.2	112	172	33.1	1.8	19.9	0	3.4	8.9	12	0
746	1	52	1	2008-04-22	2011-07-11	38.6366	B（+）	1	0	0	0	4	1	0	3b	4	4b	81.4	1464	40.8	275.4	787	192	194.6	2.8	13.7	0	23.9	31.9	4.8	0
747	1	59	1	2008-03-13	2014-08-31	77.6345	A（+)	0	0	0	0	2	0	0	2	2	2	0.6	111	40	52	134	242	39.1	2.6	1.1	0	2.1	6.5	5.5	0
748	2	55	1	2007-04-25	2012-07-01	62.2587	O（+）	0	0	0	0	2	0	0	2	2	2	25.7	49	44.7	13.3	105	259	21.8	1	5.9	0	4.8	13	7	0
749	1	62	1	2007-04-09	2014-08-31	88.7721	A（+）	0	0	0	0	3	0	0	3a	2	2	14.9	86	46.7	17.9	87	314	29.2	1.1	1165	0	2.5	10.7	8	0
750	1	55	0	2011-11-10	2013-07-01	19.7125	A（+）	0	0	0	0	2	1	0	3b	3	4b	92.3	25	41.4	22.9	79	210	17.3	2.2	2.6	0	3.7	10.4	4.6	0
751	1	55	0	2011-11-03	2013-01-31	14.9815	A（+）	0	0	0	0	1a	1	0	3b	2	4b	296.3	114.8	46.1	33.3	90	411	23.9	1.5	6	0	2.7	8.2	3.7	0
752	1	73	1	2011-07-07	2014-08-31	37.848	AB（+）	0	0	0	0	1a	0	0	1a	2	2	11.4	40.3	38	25.7	84	194	23.3	3.6	2.8	0	2	5.1	3.6	0
753	2	67	0	2011-06-24	2014-01-03	30.3901	A(+）	0	1	0	0	3	0	0	3a	2	2	39.3	69.5	45.7	11.5	87	398	17.5	1.4	1.5	0	2.7	10.3	6.3	0
754	1	61	1	2011-03-29	2014-08-31	41.1335	AB（+）	0	0	0	0	1a	0	0	1a	2	2	24.6	76	47.6	22.8	48	229	18.5	2.5	5.7	0	5.9	18.3	2.4	0
755	2	55	0	2011-03-25	2013-03-31	24.2464	O（+）	0	0	0	0	3	0	0	3a	2	2	12.3	44	46	13.4	108	145	18	1.3	3.6	0	3.4	10.8	5	0
756	1	53	0	2011-03-24	2013-01-15	21.8152	O（+)	0	0	0	0	1a	1	0	3b	2	4b	＞1000	206	42.9	50.2	189	277	41.7	24.7	2	0	3.3	9.9	4.3	0
757	1	51	1	2007-09-05	2014-08-31	83.8768	B（+)	0	0	0	0	4	0	0	3b	3	3	＞1000	146	42.1	51	117	246	42.1	11.5	3.3	0	6.5	16.8	9	0
758	1	46	0	2011-05-27	2011-06-15	0.657084	O（+)	0	0	1	0	4	1	1	4	4	4b	61.1	40	44.9	29.1	186	222	25.7	3.4	16.9	1	5.6	20.5	3	0
759	1	46	0	2009-06-15	2009-07-13	0.952772	A（+）	0	0	0	0	4	1	0	3b	4	4b	666.8	553	41.3	163.4	259	186	76.6	0.9	1.4	0	9.5	20.2	9.6	0
760	1	38	0	2008-07-17	2008-08-15	0.985626	B（+）	0	0	0	0	3	0	0	3a	4	4a	601.7	401	35	44	265	150	58.6	2.8	120.8	1	4.9	11	18	0
761	2	77	0	2007-01-16	2007-02-16	1.05133	B（+)	0	1	0	0	1a	0	0	1a	2	2	19.2	87	30.7	23.2	103	115	31.2	5.7	4.4	0	5.4	13.9	2	0
762	1	42	0	2011-04-08	2011-06-18	2.3655	O（+）	1	1	0	0	4	0	0	3b	4	4a	35.8	86	44.9	47.1	83	266	26.5	1.6	4.3	0	16.9	48.1	6.4	0
763	1	68	0	2011-10-27	2012-01-11	2.52977	AB（+）	0	0	1	0	4	0	0	3b	4	4a	＞1000	161	34.6	14.8	129	116	21.1	7.9	7.1	0	11.8	22.8	10.2	1
764	2	69	0	2008-03-24	2008-06-15	2.75975	AB（+）	0	0	0	0	3	0	0	3a	2	2	＞1000	68	42.7	22.5	177	238	22	6	5.4	1	2.2	7	6.5	0
765	2	40	0	2011-04-29	2011-07-29	3.02259	O（+)	0	0	0	1	1a	0	0	1a	2	2	27.6	26	52.6	28.4	73	265	27.4	0.9	10.6	1	5.8	14.8	4	0
766	1	51	0	2008-03-14	2008-06-15	3.0883	B（+）	0	0	0	0	2	1	0	3b	3	4b	40.5	55	45.4	43.9	62	258	36.6	2.6	＞1210	1	3.9	9.2	4.3	0
767	1	48	0	2011-10-11	2012-01-15	3.18686	O（+）	0	0	1	0	3	1	0	3b	3	4b	49.5	114	39.5	39.3	102	175	35.2	2	117.5	1	4.3	11.1	8	0
768	2	61	0	2011-07-22	2011-11-15	3.84394	B（+）	0	0	0	0	4	1	0	3b	3	4b	7.8	106.2	40.3	26.4	385	231	44.3	2.2	10	0	3.4	10.2	6.8	0
769	1	54	0	2011-08-23	2011-12-18	3.8768	A（+）	0	0	1	0	3	0	0	3a	3	3	21.1	787	37.4	81.2	140	171	55.3	1.6	27.9	1	7.5	17.2	7.5	0
770	2	68	0	2011-07-18	2011-11-15	3.97536	A（+）	1	0	0	0	3	1	0	3b	3	4b	＞1000	81	29.6	1064.6	99	118	1422.1	3.2	1.3	0	14.3	24.1	6.4	0
771	1	51	0	2007-03-14	2007-07-15	4.07392	AB（+）	1	0	1	0	3	0	0	3a	3	3	85.9	226	42.3	25	100	158	32.6	4.1	＞1000	1	5.7	28.3	10	1
772	2	59	0	2011-07-15	2011-11-15	4.07392	B（+）	0	0	0	0	1a	0	0	1a	2	2	＞1000	24	48.4	27.2	97	337	26	15.3	4	0	3.2	12.6	3.6	0
773	1	40	0	2009-06-26	2009-11-15	4.69815	O（+）	0	0	1	0	1a	1	0	3b	2	4b	38.6	38	44	32.6	146	160	35.9	2	2.8	1	5.6	14	4	0
774	1	67	0	2011-11-08	2012-05-15	6.2423	O（+）	1	1	0	0	3	0	0	3a	3	3	＞1000	308	32.6	75.9	152	83	65	4.2	10.4	0	51.5	65.6	9.8	0
775	1	57	0	2011-07-29	2012-02-15	6.63655	O（+）	0	0	1	0	4	0	0	3b	4	4a	36.6	64.2	41.3	72.8	67	153	52.7	3.2	87.9	0	4.6	12.4	4.7	0
776	1	52	0	2007-07-20	2008-02-15	6.93224	O(+）	0	1	0	0	3	1	1	4	3	4b	117.7	58	45.7	30	85	182	37.1	1.5	22.6	0	5.3	13.9	6.8	0
777	1	56	0	2011-11-08	2012-06-15	7.26078	O（+）	0	0	0	0	3	0	0	3a	4	4a	6.8	84	42.4	18.9	102	213	22	2.7	41	0	8.7	19.9	8	0
778	1	45	0	2008-04-01	2008-12-15	8.50924	A（+)	0	0	0	0	3	1	0	3b	3	4b	13.4	49	41	41.7	71	253	33.3	1.3	＞1210	1	2.6	8.1	5.5	0
779	1	52	0	2008-05-21	2009-03-08	9.59343	B（+）	0	0	0	0	1a	1	1	4	2	4b	15.7	153	41.7	57.6	103	237	28	1.5	1.8	0	4.4	11.8	2.5	0
780	2	48	0	2007-07-26	2008-05-15	9.69199	B（+)	0	0	0	0	3	0	0	3a	2	2	5.6	18	43.1	10.6	67	188	22.2	1.3	18	0	3.1	12.7	5.8	0
781	1	56	0	2007-11-21	2008-09-15	9.85626	A（+）	0	0	1	0	4	1	0	3b	3	4b	64.6	159	37.5	32.8	159	147	28.7	5.5	27.5	0	4.8	14.3	6.3	0
782	1	46	0	2011-04-12	2012-02-07	9.92197	B（+）	0	0	1	0	3	1	0	3b	4	4b	176.3	227	40.8	29.1	128	198	29.4	4.4	27.6	0	5.9	12.8	10.1	0
783	1	40	0	2007-11-16	2008-09-15	10.0205	B（+）	0	0	0	0	1a	0	1	4	3	4b	22.2	39	43.7	14.9	80	193	22.1	1.5	2.2	1	3.3	11.1	4.8	0
784	1	66	0	2011-07-27	2012-06-15	10.6776	A（+）	0	1	0	0	3	0	0	3a	3	3	10.5	70	38.1	19.9	69	200	21.7	1.2	5.9	0	5.1	14.7	8.1	0
785	1	51	0	2009-11-18	2010-11-08	11.6961	B（+）	1	1	0	0	4	1	0	3b	2	4b	51.4	130	42.7	61.8	121	306	53.9	4.3	52.5	0	15.6	24.2	0.4	0
786	1	55	0	2007-05-08	2008-05-15	12.2875	O（+）	1	0	0	0	2	0	0	2	3	3	109.7	108	44.3	44.5	116	252	31.2	1.3	2.5	1	8.8	25.8	1.5	0
787	2	63	0	2011-05-20	2012-06-01	12.4517	B（+）	0	0	0	0	1a	1	0	3b	2	4b	18.5	27	40.1	16.8	123	223	23.8	2	1.6	0	3.4	8.8	4.7	0
788	1	46	0	2011-04-29	2012-05-15	12.5832	A（+）	0	0	1	1	4	1	0	3b	3	4b	75.2	209	42.2	42.1	71	293	36.7	2.4	16.6	1	2.9	8.9	5	0
789	1	51	0	2011-04-08	2012-05-15	13.2731	A（+）	1	0	0	0	4	0	0	3b	4	4a	51.1	310	41.1	64.5	130	188	37.8	0.9	＞1210	0	9	33.6	5	0
790	1	26	0	2011-03-30	2012-05-15	13.5688	B（+）	0	0	0	0	3	1	0	3b	3	4b	22.6	43	42	33.8	57	210	25	3.3	3.6	1	3.4	7.7	5.3	0
791	1	59	0	2007-08-31	2008-12-15	15.54	A（+）	0	0	0	0	1a	0	0	1a	2	2	36.9	223	35	40.6	124	155	59	7.3	4.8	0	7.6	21.2	4	0
792	1	40	0	2008-04-28	2009-08-15	15.6057	AB（+）	0	0	0	0	1a	1	0	3b	2	4b	11.7	41	38.1	26.8	67	156	19.1	1.1	4.8	1	4.5	10.2	5	0
793	1	54	0	2007-07-16	2008-11-16	16.0986	O(+）	0	0	1	0	3	0	0	3a	2	2	40.7	115	35.3	130.1	143	98	78.5	3.5	5.6	1	4.9	13.4	5.5	0
794	2	71	0	2007-06-14	2008-11-14	17.0842	B（+)	0	0	1	0	1a	0	0	1a	2	2	37	23	34	11.2	91	160	21.4	4.3	1.6	0	4.2	10.5	3.4	0
795	1	52	0	2007-07-24	2009-01-15	17.807	O(+）	0	0	0	0	3	0	0	3a	2	2	43.8	103	40.9	65.2	66	200	59.8	3.7	57.3	1	4	15.6	5.4	0
796	2	55	0	2007-11-01	2009-06-15	19.4825	B（+）	0	0	0	0	4	0	0	3b	4	4a	30.4	32	46.1	70.2	59	182	53.1	2.1	4.3	1	4.7	14.8	4	0
797	1	29	0	2007-10-08	2009-06-15	20.271	O（+）	0	0	1	0	3	0	0	3a	3	3	918.7	77	41.9	39.3	123	235	31.5	5.9	3.7	0	4.4	12.3	9	0
798	1	35	0	2007-11-30	2009-08-15	20.5339	B（+）	0	0	1	0	1a	0	0	1a	2	2	15.8	51	41.2	36.9	69	245	25.8	1.1	4.5	1	4.8	14.5	3.2	0
799	1	41	0	2009-03-05	2010-12-15	21.3881	O（+)	0	0	0	0	2	0	0	2	2	2	39.4	105	43.2	54.4	117	183	48.6	0.7	9.2	1	4.7	11.4	5.7	0
800	1	60	0	2008-12-16	2010-09-29	21.4538	B（+）	0	1	0	0	1a	0	0	1a	2	2	6	30	40.2	37.5	69	201	29.9	2.8	6	1	1.8	6.6	3.6	0
801	1	38	0	2008-01-29	2009-12-15	22.5708	O（+）	0	0	0	0	2	0	0	2	3	3	0.8	51	40.6	36.9	120	216	35.6	3.5	91.6	1	6	10.9	4	0
802	2	67	0	2007-10-09	2009-09-15	23.2608	O（+）	0	1	0	0	3	0	0	3a	2	2	67.1	238	43.1	29.2	234	263	52.6	4.8	6.6	0	2.7	11.7	6.8	1
803	2	70	0	2009-07-27	2011-07-15	23.6222	B（+）	0	0	0	0	1a	0	0	1a	2	2	24.9	28	42	26.1	141	187	21.9	2.1	1.4	0	3.4	7.7	3.9	0
804	2	53	0	2007-05-09	2009-05-27	24.6407	A（+）	0	0	0	0	3	0	0	3a	2	2	25.7	72	40.9	16.5	85	251	9.9	1.2	4.2	0	4.1	12	6.2	1
805	1	54	0	2007-07-24	2009-08-15	24.7721	AB（+）	0	0	1	0	1a	0	0	1a	2	2	27.1	45	43	16.5	53	278	22.4	3	60.2	0	1.7	8	4	0
806	1	51	0	2007-05-25	2009-08-15	26.7433	A（+）	0	0	0	0	4	0	0	3b	4	4a	50.7	107	39	36	123	194	44.8	6.2	18	0	5	12.4	11	0
807	1	56	0	2008-11-27	2011-08-15	32.5914	O（+）	0	0	0	0	2	0	0	2	2	2	148	75	45.5	19.9	136	313	31.6	2.7	0.9	0	2.8	10.3	6	0
808	2	67	0	2011-02-28	2011-03-28	0.952772	B（+)	0	1	0	0	1a	0	0	1a	3	3	426.6	56	48.8	20.7	108	270	20.4	10.2	3.1	0	4.3	12.4	4	0
809	1	47	0	2007-01-24	2007-03-12	1.577	A（+)	0	1	1	0	3	0	0	3a	3	3	1.16	37	46.4	35.7	119	220	40.9	0.7	2	0	3.7	10.8	12	0
810	1	71	0	2011-11-04	2012-02-15	3.41684	AB（+）	0	0	1	0	3	0	0	3a	3	3	46.2	368	39.5	14.2	195	219	30.3	3	5.5	0	4.5	12.5	14.2	0
811	1	54	0	2011-08-18	2012-01-15	4.96099	AB（+）	0	1	1	0	3	0	0	3a	3	3	38.4	560	37.1	67.2	87	269	43.1	1.9	5.8	0	4.7	14.6	6.8	0
812	1	47	0	2011-06-20	2011-11-20	5.05955	B（+）	0	0	0	0	3	0	0	3a	3	3	＞1000	171	45.8	66	75	261	40	13.3	4.8	0	6.1	19.3	6.2	0
813	1	52	0	2010-11-02	2011-04-15	5.42094	A（+）	0	0	1	1	4	0	1	4	3	4b	2.3	222	37.9	44.9	127	104	33.7	1.2	5.3	0	7.4	13.9	13	0
814	1	60	0	2011-03-25	2011-09-15	5.74949	AB（+）	0	0	0	0	3	1	0	3b	3	4b	79.9	33	43	27.9	70	250	25	3	1.2	0	4.1	12.4	5.2	0
815	1	56	0	2008-04-09	2008-10-15	6.2423	O（+）	0	0	0	0	3	0	0	3a	3	3	9.1	171	37.5	15.7	207	161	25.4	0.8	0.6	0	5.6	10.8	8.5	0
816	1	66	0	2007-11-15	2008-06-15	7.0308	O（+）	1	1	0	0	3	0	0	3a	3	3	19.4	87	49.3	49.4	125	374	46.7	1.1	2.5	0	14.1	54	5	0
817	1	62	0	2007-09-26	2008-05-01	7.19507	B（+）	1	1	1	1	4	0	0	3b	4	4a	53.5	250	44.7	56.9	152	231	51.9	1.8	92.7	0	24.4	34.6	4.5	0
818	2	32	0	2011-04-27	2011-12-15	7.65503	A(+）	0	1	0	0	1a	0	0	1a	2	2	＞1000	127	42.3	27	133	219	30.7	77.8	2.8	0	4.2	9.1	3	0
819	1	60	0	2011-07-07	2012-03-15	8.31211	O（+）	0	0	1	0	2	0	0	2	3	3	693.2	23	40.8	16.7	87	160	27.8	6.3	2.8	0	4.7	13.1	4.8	0
820	2	66	0	2010-08-24	2011-05-15	8.70637	O（+）	0	0	0	0	3	0	0	3a	3	3	713.5	36	41	26.5	115	174	28.3	7.2	2.3	0	2.7	8.5	7	0
821	1	57	0	2008-12-18	2009-09-15	8.93634	O（+）	0	0	1	0	4	1	1	4	4	4b	13.8	72	46.5	20	140	304	23.4	3.5	14.6	0	4.6	14.7	15	0
822	1	52	0	2008-07-04	2009-04-15	9.3963	O（+）	0	0	0	0	3	0	0	3a	3	3	504.2	34	44.5	18.5	99	296	21.7	11.4	2.5	0	3.7	11.7	6.7	0
823	1	54	0	2007-07-31	2008-05-15	9.52772	A（+）	0	0	0	0	1a	0	0	1a	2	2	16.2	21	48	21.8	55	280	26.7	3	19.1	0	3.8	15.1	3	0
824	1	64	0	2011-08-11	2012-06-06	9.88912	O（+)	0	0	0	0	4	0	0	3b	4	4a	43.4	36	42.1	14.4	75	291	36.7	2.4	1.3	0	3.7	10	6.4	0
825	1	49	0	2011-02-16	2012-01-15	10.9733	B（+）	1	1	0	0	3	0	0	3a	4	4a	843.1	182	41.3	159	170	273	50.7	4.6	6.9	0	33.9	40.2	12.1	0
826	2	45	0	2008-10-06	2009-09-15	11.3347	O（+）	0	1	0	0	3	1	0	3b	4	4b	49.2	158	38.5	15.4	148	240	19	49.6	1.5	0	2.6	7.4	12	0
827	1	57	0	2007-05-24	2008-05-15	11.7618	B（+）	0	0	0	0	3	1	0	3b	4	4b	＞1000	150	45.5	44.9	137	364	31	1.3	3	0	4	10.1	10	0
828	1	58	0	2011-05-31	2012-06-15	12.5503	O（+）	1	0	1	0	3	0	0	3a	4	4a	＞1000	76.7	32.8	638.5	94	129	1139.2	1.7	2.5	0	10.7	24	10.4	0
829	1	66	0	2011-04-19	2012-06-04	13.5688	0（+）	1	0	0	0	4	1	1	4	3	4b	518.8	1485	47.3	236.7	787	223	354.7	4.7	3.8	0	77.7	94.7	2.2	0
830	2	38	0	2008-09-16	2009-11-15	13.9959	AB（+）	0	0	0	0	3	1	0	3b	3	4b	7.6	30	45.1	22.2	100	291	19.1	0.6	1.1	0	2	5.6	7	0
831	2	59	0	2011-02-14	2012-05-15	15.0144	A（+）	0	0	0	0	3	0	0	3a	3	3	145.8	24	43.6	12	80	242	21.9	0.8	252.6	0	3.6	12.8	6	0
832	1	54	0	2007-03-20	2008-08-15	16.9199	O（+）	0	0	0	0	3	1	0	3b	3	4b	9.4	55	48.1	23	93	369	23	0.7	3.9	0	4	14.4	7.5	1
833	2	70	0	2007-12-25	2009-06-15	17.7084	B（+）	0	0	0	0	3	0	0	3a	2	2	720.6	29	45.8	8.1	125	156	20.8	3.3	1.3	0	4	12.8	5.8	0
834	2	24	0	2008-04-16	2009-10-15	18.0041	A(+）	0	1	0	0	4	0	0	3b	3	3	12.5	77	42.7	14.1	97	211	15.4	0.7	1.9	0	2.2	6.8	7.5	0
835	1	57	0	2008-11-03	2010-07-15	20.3696	A（+）	0	0	1	0	1a	0	0	1a	2	2	360.1	57	45	26.5	82	325	22.7	1.9	16.8	0	2.7	8.5	4	0
836	1	51	0	2008-02-27	2009-11-15	20.6324	B（+）	0	0	0	0	3	0	0	3a	3	3	14.7	98	29.2	31	97	92	54.2	2	63	0	6.8	12.1	8.2	0
837	2	74	0	2010-04-29	2012-02-15	21.6181	0（+）	0	1	0	0	3	0	0	3a	2	2	5.1	49	40.9	18.7	96	143	32.5	1.6	12.8	0	2.5	6.7	6.6	0
838	1	61	0	2007-06-06	2009-10-15	28.3532	AB（+）	0	0	0	1	3	1	0	3b	3	4b	73.7	287	41.3	34.3	106	277	20.7	31.9	0.6	0	5.7	17.1	5.5	0
839	2	69	0	2008-08-29	2011-02-15	29.6016	A（+）	0	0	0	0	3	0	0	3a	3	3	111.1	130	39.7	27.1	175	149	61.6	3	4.2	0	2.4	6.2	11	0
840	1	65	0	2007-11-30	2010-07-15	31.5072	O（+）	1	0	0	0	1a	0	0	1a	2	2	21.1	40	50	39.2	108	273	38.6	3	2.6	0	10	29.3	3.1	0
841	2	41	0	2009-09-14	2012-06-15	33.0513	O（+)	0	0	0	0	1a	0	0	1a	2	2	6.2	25	46	12.9	81	281	19.1	0.8	2.9	0	2	7.1	4.9	0
842	1	42	0	2007-03-08	2009-12-15	33.3142	B（+)	1	0	0	0	1a	1	0	1a	2	4b	34	30	48.9	22.8	82	257	32	2.8	1.4	0	7.4	24.8	4.1	0
843	1	66	0	2008-06-19	2011-06-15	35.8768	O（+）	0	1	0	0	4	0	0	3b	3	3	133.1	156	41.7	35	266	211	49.2	0.7	1.2	0	6.6	13.3	9	0
844	1	66	1	2008-05-09	2011-07-15	38.2094	O（+）	0	0	1	0	1a	0	0	1a	2	2	265.6	24	42.4	27.1	90	301	24.8	55.9	1.9	0	1.6	6.5	3.1	0
845	2	36	1	2007-04-25	2010-09-18	40.8378	B（+)	0	0	0	0	3	0	0	3a	2	2	76.9	44	48.1	13.6	96	224	17.9	1.8	4	0	6.8	19.4	7	0
846	2	37	1	2007-09-24	2011-04-15	42.7105	A（+）	0	0	0	0	3	1	0	3b	2	4b	129.9	26	48.9	13.3	70	284	32.5	0.7	1.8	0	2.2	9	7	0
847	2	38	0	2009-09-01	2009-10-15	1.47844	A（+)	0	1	0	0	3	0	0	3a	3	3	134.9	31	46.4	15.8	121	187	20.2	0.9	1.3	0	5.1	12.5	6.6	0
848	1	63	0	2010-12-20	2011-02-15	1.90554	B（+）	0	1	0	0	4	1	0	3b	4	4b	＞1000	85	45	44.7	231	204	35.7	135.3	2.2	0	5.7	15.1	8	0
849	2	58	0	2011-09-05	2011-11-15	2.3655	AB(+)	0	1	0	0	3	0	0	3a	3	3	＞1000	271.8	38.8	32	488	150	28.3	28.7	2.6	0	4.5	12.5	11.4	0
850	1	49	0	2007-03-30	2007-07-15	3.54825	A（+)	0	0	0	0	4	0	0	3b	3	3	3	149	36.2	69.6	175	66	74.2	26.8	3.8	0	7.7	21.8	9	0
851	1	61	0	2007-03-26	2007-07-26	4.04107	B（+)	0	0	1	0	4	0	1	4	4	4b	459.4	254	30	17.2	174	120	14.6	10.4	3.3	0	4.2	11.8	5.4	0
852	1	35	0	2007-08-16	2008-01-15	5.02669	A（+）	0	0	0	0	3	1	0	3b	3	4b	6	130	43.8	20.6	191	137	20.8	0.2	1	0	5.3	11.7	8.7	0
853	1	59	0	2011-03-24	2011-09-15	5.78234	B（+）	0	0	1	0	4	1	1	4	4	4b	151.9	462	42.1	25.6	209	297	29	114.7	3.8	0	1.8	7	5	0
854	2	51	0	2011-10-20	2012-04-15	5.8809	B（+）	0	0	0	0	3	0	0	3a	3	3	＞1000	47.1	45.4	12.7	111	195	18.7	68.2	2.8	0	4.7	15.2	8	0
855	2	71	0	2011-07-01	2012-01-15	6.53799	0（+）	0	0	0	0	3	0	0	3a	3	3	＞1000	32	48.3	14.8	127	244	16.4	1.5	5.9	0	2.5	7.2	6	0
856	2	58	0	2010-06-25	2011-01-15	6.73511	AB（+）	0	1	0	0	4	1	0	3b	4	4b	111.3	35	39	11.5	32	108	18.8	6	6	0	4.7	9.7	11.8	0
857	1	67	0	2011-07-26	2012-02-26	7.09651	B（+）	0	0	1	0	3	1	1	4	4	4b	＞1000	111.7	42.3	13.8	128	201	25.9	486.9	7	0	2.8	15.1	13	0
858	2	47	0	2008-05-07	2009-02-15	9.36345	A(+）	0	0	0	0	4	0	0	3b	4	4a	18.7	19	42	10	66	243	16.3	1.6	0.8	0	4.1	11.8	5	0
859	2	62	0	2007-03-02	2008-09-15	18.5298	B（+)	0	0	0	0	3	0	0	3a	3	3	＞700	47	36.2	8.8	117	99	32.5	＞100	4	0	2.4	7.4	19	1
860	2	57	0	2008-07-14	2010-10-15	27.0719	O（+）	0	0	0	0	3	1	0	3b	3	4b	＞1000	87	42.4	16.3	143	199	29.8	14.8	0.8	0	6.6	19	9	0
861	1	63	0	2007-05-29	2012-01-15	55.6222	B（+）	0	0	0	0	3	0	0	3a	3	3	38.3	158	43.9	18.6	162	217	24.3	4.5	3	0	4.3	12.5	15	0
862	1	56	0	2010-03-25	2010-11-25	8.08214	O（+）	1	0	1	0	4	1	0	3b	4	4b	2.1	791	34.5	38.6	315	198	114.7	16.1	4.7	0	270	368.5	5	0
863	1	43	0	2011-06-03	2012-02-15	8.47639	A（+）	0	0	0	0	1a	0	0	1a	2	2	0.6	43	45.6	33	78	227	31.6	1.2	454.4	0	8	20.1	4	0
864	1	40	0	2011-03-08	2012-04-15	13.306	AB（+）	1	0	0	0	1a	1	0	3b	3	4b	＞1000	4298	48.8	625.7	515	233	362.7	7.9	2.2	0	173.3	223.7	3.4	0
865	1	39	1	2011-10-12	2014-10-31	36.6653	A（+）	0	0	1	0	4	1	0	3b	4	4b	4.2	227.2	35.5	43.5	111	138	20.4	1	3.9	0	3.7	8.7	10.1	1
866	1	65	0	2009-01-08	2009-06-07	4.96099	A（+)	0	0	1	0	3	1	1	4	3	4b	2.4	100	43.3	70.7	101	179	46	0.6	8.3	1	5.2	12.7	13	0
867	2	42	0	2007-02-28	2009-04-15	25.5606	O（+）	0	0	0	0	1a	0	0	1a	2	2	362.6	23	45.9	13.8	59	234	18	1.2	5.4	0	5.4	16.4	3	0
868	2	38	1	2007-01-29	2014-08-31	91.0719	AB（+）	0	0	0	0	2	0	0	2	2	2	19.91	17	48.8	10.7	56	307	17.7	0.75	5	0	1.5	6.5	6	0
869	1	58	0	2007-02-06	2008-02-15	12.3203	A（+)	1	0	1	0	4	0	0	3b	4	4a	＞700	903	39.4	264.6	514	149	163	5.2	4.8	0	64	100.6	7.5	0
870	1	70	0	2008-07-18	2008-10-15	2.95688	B（+）	0	0	0	0	3	1	0	3b	3	3	＞1000	67	37.3	19.2	101	161	33.6	4.7	5.3	1	6.8	19.8	8.8	0
871	1	62	0	2010-09-17	2010-12-20	3.12115	B（+）	0	1	1	1	4	1	1	4	3	4b	226.6	201	41.1	31.1	117	203	40.1	78.5	21.5	0	7.4	18.3	13	0
872	2	40	0	2009-07-10	2009-10-15	3.21971	B（+）	0	0	0	1	4	1	0	3b	4	4b	59.5	28	46.3	14.7	82	260	20.9	1.5	2.2	0	3.9	11.4	5.6	0
873	1	41	0	2011-09-01	2011-12-15	3.48255	O（+）	0	0	0	0	4	1	0	3b	4	4b	43.3	165	40.2	28.7	79	198	29.4	44.2	679.5	1	5.9	15.1	10.7	0
874	1	52	0	2009-07-29	2009-11-15	3.61396	O（+）	0	0	0	0	3	1	0	3b	3	4b	＞1000	147	43.7	26.8	164	191	43.4	13.9	1.8	1	3.6	7.9	11	0
875	1	59	0	2010-06-28	2010-10-15	3.61396	O（+）	0	0	1	0	3	0	1	4	4	4b	98.4	58	36.5	114.2	127	92	162.5	1.6	13.2	1	5	8.9	16	0
876	1	57	0	2009-10-12	2010-02-15	4.17248	A（+）	0	0	1	1	3	1	0	3b	4	4b	6.9	76	40.7	16.5	141	194	20.8	5.6	5.5	0	2.1	6.3	6.4	0
877	1	55	0	2011-05-06	2011-09-15	4.36961	A（+）	0	0	0	0	1a	1	0	3b	2	4b	＞1000	357	40.9	54.5	115	155	76.7	47.9	26.9	1	5.1	14.1	2.6	0
878	1	60	0	2010-09-01	2011-01-15	4.50103	0（+）	0	0	0	0	4	1	0	3b	3	4b	39.5	210	42.9	30.4	165	268	31	1.8	3.9	0	4.7	11.9	3.2	0
879	1	44	0	2009-05-31	2009-10-15	4.53388	B（+）	0	0	1	0	4	0	0	3b	3	3	20.2	210	43.7	79.7	137	272	76.3	3.6	＞1210	1	4.8	12.5	14	0
880	1	72	0	2011-10-18	2012-03-15	4.92813	A（+）	1	0	0	0	4	1	1	4	4	4b	135	213	39.7	27	161	106	43.6	1.3	16.6	0	26.5	34.7	3	0
881	1	45	0	2008-02-14	2008-07-15	5.02669	A（+)	0	0	1	0	4	0	1	4	4	4b	＞1000	174	36.6	71.7	83	191	35.3	23.2	2	1	6.2	9.5	8	0
882	1	59	0	2011-10-12	2012-03-15	5.12526	O（+)	0	0	1	0	3	1	0	3b	2	4b	282	110	43	74.6	138	218	43.8	7.6	48.8	1	4.7	13.9	6.1	0
883	2	61	0	2011-11-09	2012-04-15	5.22382	A（+）	1	0	0	0	3	1	1	4	2	4b	＞1000	44	35.1	21.4	96	169	25.1	1.6	2.8	1	8.9	23.5	5.2	0
884	1	41	0	2011-07-06	2011-12-15	5.35524	B（+）	0	0	0	0	3	1	0	3b	2	4b	69.7	223.1	43.7	48.4	103	206	37.2	4.1	2.4	0	6.1	14.1	6.3	0
885	1	49	0	2008-06-05	2008-11-15	5.38809	B（+）	0	1	1	0	4	1	1	4	4	4b	554.2	188	39.1	33.4	128	138	35.7	4.6	9.4	0	4.5	9.1	18	0
886	1	43	0	2008-03-03	2008-08-15	5.4538	A（+)	0	0	1	0	3	0	0	3a	2	2	295.5	78	46.3	125	82	258	60.1	2.7	2.4	1	3	9.6	5.5	0
887	1	35	0	2009-09-01	2010-02-15	5.51951	A（+）	0	0	0	0	4	1	0	3b	3	4b	395.6	59	52.8	25.6	72	276	28.6	0.7	2.7	1	6.8	14.8	5	0
888	2	34	0	2007-10-26	2008-04-15	5.68378	O（+）	0	0	0	0	3	1	0	3b	2	4b	123	88	45.1	36.2	126	214	60.3	6.3	914.2	0	1.5	6.6	10	0
889	1	47	0	2011-10-26	2012-04-15	5.68378	A（+）	0	0	0	0	3	0	0	3a	2	2	16.7	43	42.4	16.8	110	176	18.7	16	14.1	0	7	17.1	7.8	1
890	1	45	0	2011-02-21	2011-08-15	5.78234	A(+)	1	0	1	0	4	1	0	3b	4	4b	173.1	475	47.7	194.7	268	217	82.4	1.8	2.1	0	22.8	29	6	0
891	1	40	0	2007-07-18	2008-01-15	5.97947	O（+）	0	0	0	0	4	1	0	3b	3	4b	＞1000	87	36.7	19.4	105	157	27.1	2.3	25.9	1	7.6	15.4	11	0
892	1	42	0	2008-01-10	2008-07-15	6.17659	AB（+）	0	0	0	0	3	0	0	3a	2	2	11.5	86	33.8	35.3	103	120	47.2	1.5	＞1210	1	9.7	14.6	14	0
893	1	52	0	2007-04-05	2007-10-15	6.37372	AB（+）	0	0	0	0	4	1	1	4	3	4b	16.7	42	47.5	14.7	104	235	22.8	220.4	＞1210	0	7	21.9	4.2	0
894	1	54	0	2011-07-15	2012-02-15	7.09651	B（+）	0	0	1	0	4	1	0	3b	3	4b	123.2	707.3	36.8	109.9	151	168	29.2	1.7	2.8	0	8.6	15.6	4.2	0
895	1	41	0	2008-06-05	2009-01-15	7.3922	B（+）	0	0	0	0	3	1	0	3b	2	4b	19.2	53	49.2	24.1	112	226	24.5	8.8	9.2	0	3.7	9.2	7	0
896	1	52	0	2008-06-03	2009-01-15	7.45791	B（+）	0	0	1	0	3	0	0	3a	3	3	54.7	87	40.7	28.6	92	237	29	2.4	3.7	1	2.4	5.6	8	0
897	1	50	1	2011-11-11	2014/11/31	36.6756	O（+）	0	0	0	0	2	0	0	2	2	2	29	35	37.3	25	76	178	15	2	3	0	7.1	15.2	5.6	0
898	1	54	0	2010-12-21	2011-08-15	7.8193	A（+）	0	0	1	0	4	1	0	3b	4	4b	11.5	29	43.5	19.8	71	187	22.2	0.7	45.5	0	7.4	19.8	4.7	0
899	1	55	0	2007-01-19	2007-09-15	7.88501	B（+）	0	0	0	0	4	0	0	3b	3	3	19.9	136	42.5	113.7	168	221	69	1.9	14.6	1	3.8	12	6	0
900	1	47	0	2009-09-18	2010-05-15	7.88501	O（+)	1	0	0	0	4	0	0	3b	3	3	14.5	99	43.8	34.5	157	133	48.6	363	2	1	11.2	26.9	4.6	0
901	2	42	1	2011-11-03	2015-08-31	45.9302	B（+）	0	0	0	0	2	0	0	2	3	3	0.6	11	39.2	8	49	150	12.8	1.1	15.3	0	2.8	8.6	3.2	0
902	1	39	1	2011-11-02	2014-12-01	36.9938	B（+）	1	0	0	0	2	0	0	2	3	3	0.6	45.8	41.6	34.7	113	210	23.3	2.7	17.1	0	8.5	24.5	4.1	0
903	1	42	0	2008-06-05	2009-02-15	8.41068	O（+）	0	0	0	0	3	0	0	3a	3	3	165	311	33.5	95.6	139	68	140.8	4.1	14.7	0	7.7	17	23	0
904	1	34	0	2011-08-04	2012-04-15	8.41068	O（+)	1	0	0	0	3	0	0	3a	2	2	490.9	86	46.4	45.8	75	258	28.1	8	8.6	1	10.2	32.7	5.9	0
905	1	39	0	2010-11-01	2011-07-15	8.44353	AB（+）	0	0	1	0	4	1	1	4	2	4b	7.6	40	45.7	20.9	61	274	20.9	3.6	3	0	2.9	6.6	2	0
906	1	33	0	2011-10-17	2013-07-15	20.961	B（+）	0	0	0	0	1a	0	0	1a	2	2	18	69	42.9	38.8	67	244	25.5	1.7	15.7	1	3.4	9.3	4.3	0
907	1	43	0	2007-04-27	2008-01-15	8.67351	B（+)	1	0	0	0	3	0	0	3a	2	2	20.6	54	46.3	22.2	76	194	29.4	2.1	2.1	1	9.9	30.9	4	0
908	1	59	0	2009-10-14	2010-07-15	9.03491	B（+）	0	0	1	0	4	1	1	4	3	4b	24.8	36	39.9	18.8	74	160	23.3	1.9	＞1210	1	5.4	16.2	6	0
909	2	72	0	2009-09-03	2010-06-15	9.3963	B（+）	0	1	0	0	3	0	0	3a	2	2	＞1000	95	36.2	32	129	107	41.8	144.3	1.6	0	6.2	11.6	11.6	0
910	1	68	0	2008-05-05	2009-02-15	9.42916	O（+）	1	0	1	0	4	1	0	3b	3	4b	23.5	1502	36.7	226.1	525	122	181.2	14.2	14.6	1	59.7	83.6	5.3	0
911	1	49	0	2008-12-03	2009-09-15	9.42916	B（+）	0	0	1	0	1a	1	0	3b	2	4b	5.4	43	45.6	26.9	55	317	24	12.4	479	1	6.1	16	4.1	0
912	1	53	0	2010-11-29	2011-09-15	9.56057	B（+）	0	0	0	0	3	1	0	3b	2	4b	17.7	104	44.9	23.3	123	158	38.3	1.6	19.9	1	9.4	20.1	7.7	0
913	1	47	0	2010-01-26	2010-11-15	9.65914	O（+)	0	0	0	0	3	1	0	3b	2	4b	＞1000	110	43.8	31.6	140	134	26	0.6	29.6	1	7.8	16.6	13	0
914	1	48	0	2010-03-25	2011-01-15	9.7577	A（+）	0	0	0	0	3	1	0	3b	2	4b	276.5	223	43	29	170	185	38.8	3.9	＞1210	0	3.5	9.3	8	1
915	1	41	0	2007-01-18	2007-11-15	9.92197	B（+)	1	0	0	1	3	1	0	3b	2	4b	1.3	36	51.4	32.3	83	269	41.5	0.7	1.7	0	7	26.3	11	0
916	1	46	0	2010-12-15	2011-10-15	10.0205	A（+）	0	0	0	0	3	0	0	3a	2	2	379.3	64	42.5	34.1	136	193	28.2	617.9	3.2	0	3.2	10.6	7.1	0
917	1	49	0	2011-01-11	2011-11-15	10.152	O（+)	0	1	0	0	3	0	0	3a	3	3	24.6	61	44.8	137.5	84	272	68.4	1.3	＞1210	1	5.2	11.3	8	0
918	1	58	0	2010-07-05	2011-05-15	10.3491	B（+）	0	0	0	1	1a	1	0	3b	2	4b	10.4	54	41.6	62	117	214	40.7	1.8	12.9	1	5.7	13	4.6	0
919	1	57	0	2010-08-03	2011-06-15	10.4148	A(+）	1	0	1	0	4	0	1	4	3	4b	636.6	2202	37.5	191.2	670	216	124.5	2.1	2.4	0	131.2	165.5	5	0
920	1	60	0	2010-04-28	2011-03-15	10.5791	B（+)	0	0	0	0	3	1	1	4	2	4b	38.7	58	39.7	41.4	124	131	35.5	1.8	88.6	0	5.7	12.7	5	0
921	1	42	0	2007-01-24	2007-12-15	10.7105	A（+)	0	0	0	0	3	0	0	3a	2	2	24	12	42.9	17.1	65	202	25.5	1.9	6.8	1	4.7	17.1	6	0
922	1	53	0	2007-09-10	2008-08-15	11.2033	B（+)	0	0	1	0	4	1	0	3b	2	4b	＞1000	115	40.8	15.7	171	212	28	24.5	10.6	1	6.2	18.3	10.2	0
923	2	45	0	2008-07-10	2009-06-15	11.2033	O（+）	0	0	0	0	4	0	0	3b	3	3	21.7	77	44.3	26	74	311	30.8	8.6	30.9	1	2.5	9.9	6	0
924	1	65	0	2010-07-07	2011-06-15	11.3018	O（+）	0	0	0	0	3	0	0	3a	3	3	23.8	194	38.1	34.5	203	82	41.7	64.3	4	0	11.1	17.4	9.6	0
925	1	48	0	2011-06-02	2012-05-15	11.4661	A（+）	0	0	0	0	3	0	0	3a	3	3	64.6	140	48.1	35.2	76	327	38.8	1.2	9.4	0	5.9	18.6	8	0
926	2	59	0	2007-12-31	2008-12-15	11.5318	O（+）	0	0	0	0	3	0	0	3a	4	4a	23.6	63	47.8	11.6	108	253	38.8	3.1	9.1	1	5.2	11.7	7.8	0
927	2	60	0	2009-12-17	2010-12-15	11.9589	O（+)	0	0	0	0	4	1	1	4	3	4b	677.3	23	47.5	15.1	70	252	21.7	9.6	2.4	0	4.5	8.8	3.7	0
928	1	57	0	2008-05-14	2009-05-15	12.0575	O（+）	0	0	1	1	3	0	0	3a	2	2	42.6	74	44.4	205.8	71	263	102.8	4	20.8	1	3.5	9.7	4.2	0
929	1	36	0	2007-12-04	2008-12-15	12.4189	B（+）	0	0	0	0	1a	0	0	1a	2	2	21.3	41	38.4	43.3	67	223	39.8	1.5	3.6	1	3.6	14	3.8	0
930	2	59	0	2011-02-22	2012-03-15	12.7474	B（+）	0	0	0	0	3	0	0	3a	3	3	11.1	22	40.2	37.3	103	180	23.6	3	1196	0	4.8	13.5	5.1	0
931	1	44	0	2007-11-19	2008-12-15	12.9117	AB（+）	0	0	1	1	3	0	0	3a	3	3	31.5	103	38.7	199.5	64	188	145.7	1.7	40.2	0	5	14.5	13	0
932	1	64	0	2009-04-14	2010-05-15	13.0431	B（+）	0	0	0	0	4	1	1	4	3	4b	99.9	336	39.2	126.4	173	180	141.2	2.5	72.5	1	3.8	9.2	16	0
933	1	47	0	2011-05-16	2012-06-15	13.0431	A（+）	0	0	0	0	3	1	0	3b	3	4b	10.3	133	50.8	93.2	118	277	46.5	3	649.2	0	3.3	8.1	6.2	0
934	1	59	0	2011-03-10	2012-04-15	13.2402	A（+）	0	0	0	1	3	0	0	3a	2	2	151.2	141	41.4	33.5	150	201	33.7	10.9	39	0	2.7	10.5	10	0
935	1	50	0	2007-02-01	2008-03-15	13.4374	B（+)	0	0	0	0	3	0	0	3a	2	2	＞700	86	40.4	29.3	95	202	27.4	64.8	7.8	0	3.6	9.7	9	0
936	1	50	0	2009-03-30	2010-05-15	13.5359	B（+）	0	0	1	0	1a	0	0	1a	2	2	195.8	45	40.4	33.7	53	253	30.2	3.7	3.4	1	4.9	15.3	3.8	0
937	1	46	0	2011-04-20	2012-06-15	13.8973	B（+）	0	0	0	0	3	0	0	3a	2	2	780.1	38	45.1	24.3	136	239	19.7	10.5	3.2	0	3.5	8.7	5	0
938	1	39	0	2009-08-14	2010-10-15	14.0616	O（+）	0	0	1	0	3	1	1	4	3	4b	92.7	192	37.5	30.1	130	209	45.1	5.1	6	0	6.5	13.5	10	0
939	1	49	0	2008-07-10	2009-09-15	14.2259	AB（+）	0	0	1	0	4	0	0	3b	3	3	46.4	119	36.8	29.2	148	134	31.5	3.7	57.4	1	3.9	9.6	16	0
940	1	42	0	2007-06-05	2008-08-15	14.3901	A（+）	0	0	0	0	4	0	0	3b	2	2	61.3	35	41.8	42.6	89	224	31.4	2.2	194.4	1	4.1	11.8	8	0
941	1	53	0	2007-08-29	2008-11-15	14.6201	A（+）	0	0	0	0	3	0	0	3a	3	3	29.5	88	36.8	56.9	138	123	63.9	1.3	177.7	1	9.9	16.4	9	0
942	1	45	1	2011-04-12	2014-08-31	40.6735	B（+）	0	0	0	0	2	0	0	2	3	3	35.2	19	43.5	18.7	67	244	19	1.7	1.5	1	4.8	14.3	3.8	0
943	1	45	0	2010-03-25	2011-06-15	14.7187	O（+）	0	0	0	0	3	0	0	3a	2	2	28	104	44.7	27.9	96	249	30.4	0.4	2.8	0	2.3	8.3	8.7	0
944	1	45	0	2008-03-18	2009-06-15	14.9487	AB（+）	0	0	0	0	3	0	0	3a	3	3	42.7	104	42.4	74	61	260	57.5	4	4.9	0	4.8	13.5	8	0
945	1	47	0	2007-01-16	2008-04-15	14.9815	O（+）	1	0	0	0	3	0	0	3a	2	2	65	38	39.3	35.6	108	189	43.8	0.66	2	1	8	24.7	9	0
946	1	39	0	2007-06-14	2008-09-15	15.1129	AB（+）	0	0	0	0	3	0	0	3a	3	3	188.3	134	40	23.3	94	198	36.6	2.9	＞1210	0	4.4	10.7	15	0
947	1	36	0	2008-01-07	2009-04-15	15.2772	A（+）	0	0	0	0	1a	1	0	1a	2	4b	19.6	46	38.7	37.1	59	210	28.3	3.4	4.1	1	6.3	15.7	3.2	0
948	1	44	1	2011-03-25	2014-08-31	41.2649	O（+）	1	0	0	0	2	0	0	2	2	2	114.1	31	45.8	24.5	59	338	20	2.2	4.4	1	8.2	24.7	5	0
949	1	46	0	2010-06-07	2011-09-15	15.3101	O（+)	0	0	0	0	3	0	0	3a	2	2	12.7	30	44.1	23.2	53	194	20.6	1.1	2.7	0	5.6	12.2	5.6	0
950	2	52	0	2008-02-04	2009-05-15	15.3429	A（+)	0	0	0	1	3	0	0	3a	2	2	＞1000	24	41.8	46.5	75	261	28.5	8.7	1.4	0	5.1	9.1	7	0
951	1	47	0	2007-10-05	2009-01-15	15.4086	A（+）	0	0	0	0	3	0	0	3a	3	3	171.1	195	46.8	26.1	156	234	71.5	0.8	23.9	0	5.3	18.5	19	0
952	1	41	0	2008-06-03	2009-09-15	15.4415	A（+)	0	0	0	0	3	0	0	3a	2	2	12.4	149	40.2	37.9	59	201	38.7	1.1	12.6	1	4.3	12.5	10.5	0
953	1	48	0	2007-04-02	2008-07-15	15.4743	A（+)	0	0	1	1	3	0	0	3a	3	3	371.8	114	40.6	36.5	163	231	30.5	8.9	1109	1	4.8	15.4	12.5	0
954	1	36	0	2010-03-31	2011-07-15	15.5072	O（+）	0	0	1	0	3	0	0	3a	3	3	25.1	47	46.7	47.7	66	217	28.3	1.2	38.3	0	5.6	13.2	5	0
955	2	41	0	2009-02-24	2010-06-15	15.6715	O（+）	0	0	0	0	3	0	0	3a	2	2	30.3	20	43.9	14.4	71	229	21.7	2.1	195	1	2.7	9.8	5.1	0
956	1	43	0	2008-08-25	2009-12-15	15.7043	A（+)	0	0	1	0	1a	0	0	1a	2	2	84	39	42.1	21.3	68	255	18.7	5.9	1.5	1	3.9	12.6	3.5	0
957	2	52	0	2007-08-22	2008-12-15	15.8357	B（+）	0	0	0	0	3	0	0	3a	2	2	19.6	66	42	18.8	89	225	25.7	1.8	2	0	6.4	13.5	20	0
958	1	40	0	2007-06-21	2008-10-15	15.8686	A（+）	0	0	0	0	3	0	0	3a	2	2	30.5	90	52.9	36.1	114	238	33.8	0.7	258.9	0	3.4	8	6.5	1
959	1	38	0	2008-03-20	2009-07-15	15.8686	AB（+）	0	0	0	0	4	0	0	3b	3	3	0.6	151	37.9	19.4	116	127	32.7	1.7	8.7	0	5.2	12.7	14	0
960	1	52	0	2008-04-17	2009-08-15	15.9671	A（+)	0	0	0	0	3	0	0	3a	3	3	10.4	116	35.3	24.8	191	154	35.2	0.8	1.1	1	3.1	7.8	8	0
961	1	40	0	2007-08-13	2008-12-15	16.1314	B（+)	0	0	0	0	3	0	0	3a	3	3	454.3	168	42	68.8	94	268	44.9	35.6	271.9	1	4.8	13.5	8.6	0
962	1	33	0	2007-04-06	2008-08-15	16.3614	O（+）	0	0	0	0	3	0	0	3a	3	3	41	96	44.1	14.2	185	133	28.2	2.7	＞1210	0	4.9	13.9	16	0
963	1	60	0	2007-06-25	2008-11-15	16.7556	B（+)	0	0	1	1	2	0	0	2	3	3	23.2	43	41.9	27.4	95	216	21.9	3.6	80.3	1	6	18.7	3.3	0
964	1	40	0	2009-09-21	2011-02-15	16.8542	B（+）	0	0	0	0	1a	0	0	1a	2	2	18.1	54	47.6	96.1	86	253	53.1	1.7	5.5	1	3.4	8.7	3.8	0
965	1	59	0	2011-01-14	2012-06-15	17.0513	B（+）	0	0	1	0	3	0	0	3a	3	3	59.2	372	42.5	47.8	201	177	25.6	4.2	2	0	7.2	16	5.2	0
966	1	54	1	2011-01-17	2014-08-31	43.4661	O（+）	0	0	1	0	3	0	0	3a	2	2	0.6	266	30	51.6	154	234	31.9	4.2	3.9	1	4.4	8.5	8.6	0
967	1	45	0	2007-08-01	2009-01-15	17.5441	A（+）	0	0	0	1	2	0	0	2	3	3	10.1	60	46.6	31.5	74	323	31.5	3.3	9.3	1	4.7	15.4	4.5	0
968	1	48	0	2009-03-25	2010-09-15	17.7413	O（+）	0	0	0	0	4	0	1	4	3	4b	112.6	198	32.3	18	119	103	28.4	1.5	170.2	1	7.1	16.2	11	0
969	1	39	0	2009-09-14	2011-09-15	24.03	O（+）	0	0	1	0	1a	0	0	1a	2	2	6.2	193	43.3	40.5	96	229	35.8	12.1	1.8	1	5.4	12	4	0
970	2	76	0	2010-11-30	2012-06-15	18.5298	O（+）	0	1	0	0	4	0	0	3b	4	4a	16.3	13	39.2	18.1	79	176	25.2	1.4	1	0	3.8	10.4	5.2	0
971	1	64	1	2010-12-16	2014-08-31	44.5175	B(+)	0	0	0	0	3	0	0	3a	2	2	28.8	32	41.9	10.8	71	163	18.8	2.5	1.6	0	4.9	15	8	0
972	1	50	0	2010-11-04	2012-06-15	19.384	O（+)	0	0	1	0	1a	0	0	1a	2	2	98	26	43.5	18.2	61	328	19.4	1.7	1.7	0	5.4	13.8	3	0
973	1	52	0	2010-08-31	2012-06-15	21.5195	O（+）	0	0	0	0	4	0	0	3b	3	3	25.8	285	39.9	26.3	261	177	25.4	45.4	99.7	0	3.8	7	7.6	0
974	2	58	0	2010-04-28	2012-05-15	24.6078	B（+）	0	0	0	0	3	0	0	3a	2	2	13.9	38.9	43.5	3.7	45.1	78.9	48.2	3.1	＞1210	1	3.7	9.7	8	0
975	1	38	0	2010-10-25	2012-06-15	19.7125	B（+)	0	0	0	0	1a	0	0	1a	2	2	18.4	64	42.7	30.7	81	221	25.3	1.7	4.6	0	3.4	6.8	4.2	0
976	1	53	0	2008-01-23	2010-02-15	24.8049	A（+)	0	0	0	0	2	0	0	2	2	2	12	83	43.9	34.9	64	223	27.2	0.6	13.2	1	7	13.6	5	0
977	1	41	0	2010-01-20	2012-02-15	24.8706	O（+）	0	0	0	0	2	0	0	2	3	3	5.5	20	42.5	13.3	109	133	18.7	1.6	2.6	0	3.4	9.4	6.3	0
978	1	43	0	2007-06-21	2009-07-15	24.8378	O（+）	0	1	0	0	3	0	0	3a	3	3	75	73	35.6	31	121	67	21	2.7	3.4	1	6.2	13.1	8	0
979	1	47	0	2010-05-20	2012-06-15	24.9035	B（+）	0	0	1	0	3	0	0	3a	3	3	76.2	38	44.3	51.6	81	200	29.3	4.2	＞1210	1	4.5	13.4	7	0
980	1	40	0	2008-07-17	2010-08-15	24.9692	AB（+）	0	0	1	0	4	0	0	3b	3	3	195.8	282	44.5	54.1	167	250	44.8	5.4	6.7	1	6.5	20.4	7.2	0
981	1	46	0	2008-04-15	2010-05-15	25.0021	O（+）	0	1	1	0	3	0	1	4	2	4b	79.2	77	42.5	31.2	150	179	33.3	1.7	3.7	1	5.8	17.4	8.5	0
982	2	60	0	2009-05-11	2011-06-15	25.1663	B（+）	0	0	0	1	3	0	0	3a	3	3	343.4	1052	43.8	48.9	331	162	62.5	2.4	11	0	6.3	17.2	8.4	0
983	1	46	0	2008-06-10	2010-07-15	25.1663	B（+）	0	0	0	0	3	0	0	3a	3	3	203.3	32	45.9	29.5	58	319	19.8	2	12.1	0	7.4	22	6.6	0
984	2	57	0	2008-11-06	2010-12-15	25.2977	AB（+）	0	0	0	0	3	0	0	3a	3	3	11.5	105	42.7	18.5	125	239	25.7	1.3	4.4	1	2.9	9	8.1	0
985	2	64	0	2008-09-03	2010-10-15	25.3963	A（+)	0	1	0	0	3	0	0	3a	3	3	＞1000	82	35.6	28.6	156	180	44.6	8.2	1.6	0	3.6	11	8	0
986	1	54	0	2008-06-03	2010-07-15	25.3963	O（+）	0	0	1	0	3	0	0	3a	3	3	127.1	97	37.6	78.1	102	238	64.3	1.7	25.8	1	1.6	4.6	7	0
987	1	45	0	2009-05-31	2011-07-15	25.4949	B（+）	0	0	0	0	4	0	0	3b	2	2	49.5	881	41	384.8	190	204	96.2	1.5	2.9	0	14.5	22.4	2	0
988	1	58	0	2009-02-27	2011-04-15	25.5606	O（+）	0	1	1	0	1a	0	0	1a	2	2	37.1	210	43.2	39.2	58	161	53.5	6.3	11.1	1	4.7	14.9	3.7	0
989	1	43	0	2008-04-24	2010-06-15	25.7248	B（+）	0	0	1	0	3	0	0	3a	2	2	35.5	62	36.3	28.5	101	225	28.7	1.4	5.4	1	3.7	10	8	0
990	1	37	0	2009-04-24	2011-06-15	25.7248	B（+）	1	0	0	0	4	0	0	3b	4	4a	20.7	38	38.6	29.9	154	120	43.2	2.4	5	0	10.2	23.1	6	0
991	2	69	0	2009-07-23	2011-09-15	25.7906	A（+）	0	0	0	0	3	0	0	3a	2	2	50.1	37	49.7	26.8	122	254	22.3	0.7	3.7	0	4.8	12.7	8.2	0
992	1	35	0	2009-12-22	2012-02-15	25.8234	O（+）	0	0	0	0	3	0	0	3a	4	4a	18.4	121	41.6	63.3	154	163	46.2	1.1	＞1210	0	5.2	12.1	10	0
993	1	37	0	2007-06-20	2009-08-15	25.8891	A（+）	0	0	0	0	3	0	0	3a	2	2	36.8	44	37.4	28.4	92	203	31.4	5.3	678.3	1	2.9	9.2	8	0
994	1	58	0	2009-02-18	2011-04-15	25.8563	AB（+）	0	0	1	0	3	0	0	3a	2	2	48.3	141	40	20.2	109	181	46.1	3.7	1199	1	4.3	11.9	5.4	0
995	1	51	0	2008-01-18	2010-03-15	25.8891	B（+）	0	0	0	0	2	0	0	2	3	3	60.3	51	42.1	72.7	166	148	68.6	2.4	235.5	1	7.2	15.4	5	0
996	1	48	0	2009-01-14	2011-03-15	25.9877	B（+）	0	0	1	0	3	0	0	3a	3	3	922	245	41.2	22.2	149	216	39.7	5.6	158.9	1	3.4	9.2	7	0
997	1	60	0	2007-05-16	2009-07-15	26.0205	AB（+）	0	0	0	0	3	0	0	3a	2	2	604.2	57	35.5	27.6	100	97	30	1.5	2.3	1	8.5	16.3	9	0
998	1	43	0	2009-06-02	2011-08-15	26.4476	O（+）	1	0	0	0	4	0	0	3b	3	3	64.2	432	36	38	153	138	56.9	3	13.5	1	11.8	25.1	4	0
999	2	43	0	2007-04-03	2009-06-15	26.4476	A（+）	0	0	0	0	3	0	0	3a	2	2	73.1	95	43.3	99.6	141	141	107.3	1.7	＞1210	1	1.8	12.2	16	0
1000	1	39	0	2007-07-31	2009-10-15	26.5462	A（+）	0	0	1	0	2	0	0	2	2	2	32.8	116	42.9	32.5	92	238	30.1	4.9	104.5	1	3.8	12.6	6	0
1001	1	71	0	2008-08-29	2010-11-15	26.5791	A（+)	0	1	0	0	1a	0	0	1a	2	2	19.6	47	41.1	21.3	41	233	25.3	0.7	31.5	0	2.8	8	2.4	0
1002	1	40	0	2009-11-27	2012-02-15	26.6448	O（+)	0	0	0	1	3	0	0	3a	2	2	18.3	151	35.8	35.1	122	161	60.7	1	32.6	1	4.5	10.6	9.3	0
1003	2	53	0	2007-06-27	2009-09-15	26.6776	O(+）	0	0	0	0	3	0	0	3a	2	2	11.9	201	33.6	16.5	180	112	33.8	4.4	25.4	0	7.5	18.4	10	0
1004	1	37	0	2007-12-27	2010-03-15	26.6119	O（+）	0	0	0	0	3	0	0	3a	2	2	34.3	39	38.6	12	94	156	32.6	2.2	237.9	0	4.7	13.9	8.2	0
1005	1	57	0	2008-09-25	2010-12-15	26.6776	A（+)	0	0	0	0	4	0	1	4	4	4b	7.2	74	37.9	58.9	126	163	46	0.6	6.6	0	9.2	21.3	8.4	0
1006	1	59	0	2009-04-28	2011-07-15	26.5791	O（+）	0	0	1	0	1a	0	0	1a	2	2	42.2	50	42.5	44.8	124	220	44.4	2.4	8.5	1	3	8.2	2.5	0
1007	1	47	0	2009-04-28	2011-07-15	26.5791	O（+）	0	0	0	0	1a	0	0	1a	2	2	41	114	38	32.4	107	156	43.7	2.1	2.3	1	5.4	12.6	3.2	0
1008	1	39	0	2009-10-24	2012-01-15	26.7433	0（+）	0	0	1	0	2	0	0	2	2	2	28.8	55	42.8	31.7	70	167	28.5	1.7	164	1	6	14.2	6.2	0
1009	1	61	0	2010-05-25	2012-03-15	21.7166	B（+）	0	1	0	0	2	0	0	2	2	2	45.5	159	45.2	27	192	207	30.7	3.6	7.2	1	3.8	10.1	0.7	0
1010	1	73	0	2008-06-23	2010-09-15	26.7762	O（+）	0	0	1	1	2	0	0	2	2	2	643.4	61	40.9	29.4	127	180	32.3	26.1	1.1	1	4.6	14	5.5	0
1011	1	42	0	2009-07-23	2011-10-15	26.7762	A（+）	0	0	0	0	3	0	0	3a	2	2	18.5	348	41.2	28.1	128	179	31.4	0.8	7.5	0	11	22.5	6.8	0
1012	1	50	0	2009-08-20	2011-11-15	26.8747	B（+）	0	0	0	0	4	0	0	3b	3	3	19.6	189	25.3	50.4	348	91	57.3	1.6	1.1	0	2.6	4.9	5.7	0
1013	1	59	1	2009-08-18	2014-08-31	60.4517	B（+）	0	0	0	0	1a	0	0	1a	2	2	48.1	50	43.1	28.2	130	220	38.1	3.4	6.3	0	4.8	13.9	4.3	0
1014	1	64	0	2007-07-18	2009-11-15	27.9918	AB（+）	0	1	1	0	1a	0	0	1a	2	2	0.6	45	43	34.9	68	292	34.2	4.3	2.9	0	1.4	7.3	4.2	0
1015	1	54	0	2009-06-17	2011-09-15	26.9733	O（+）	0	0	0	0	1a	0	0	1a	1	1	61.3	95	45.6	35.3	130	231	30.2	3.3	7.1	1	7	18.4	2	0
1016	2	67	0	2008-12-16	2011-03-15	26.9405	O（+）	0	1	0	0	2	0	0	2	2	2	354.5	53	41	25	137	200	31.9	6.8	30	1	4.3	12.5	6	0
1017	1	49	0	2010-07-15	2012-05-15	22.0452	B(+)	1	0	0	0	1a	0	0	1a	2	2	63.2	44	37.2	19.5	59	145	30	2.4	22.9	0	16.4	26.3	4.1	0
1018	1	32	0	2008-08-13	2010-11-15	27.1047	B（+）	0	0	0	0	3	0	0	3a	2	2	1.9	65	48	60.2	94	231	45.6	6.2	5.1	1	8.8	20.7	7	0
1019	1	39	0	2007-06-13	2009-09-15	27.1376	A（+）	0	1	1	0	2	0	0	2	3	3	17.5	19	44	25.1	83	216	22.9	1.6	2	1	5	14.5	2.5	0
1020	1	45	0	2008-04-14	2010-07-15	27.039	A（+)	0	1	0	0	2	0	0	2	2	2	65.3	87	42.3	22.3	66	230	34.4	2.5	4.2	0	3.5	10.9	5	0
1021	2	63	0	2009-10-12	2012-01-15	27.1376	O（+）	0	0	0	0	4	0	0	3b	4	4a	23.9	32	44.5	14.3	114	199	18.8	2.5	2	0	5.4	16.5	4.7	0
1022	2	59	0	2010-08-13	2012-06-15	22.1109	O（+）	0	0	0	0	1a	0	0	1a	2	2	10.9	24	45.9	30.8	87	274	30.9	1.1	1.7	0	6.7	17.3	3.7	0
1023	1	69	0	2007-12-11	2010-03-15	27.1376	O（+）	0	0	1	1	2	0	0	2	2	2	27.3	86	41.6	27.1	80	314	41.2	4.6	3.9	0	6.2	19.2	5.8	0
1024	1	52	0	2008-09-09	2010-12-15	27.2033	O（+）	0	0	1	1	2	0	0	2	2	2	0.6	53	39.3	35.8	92	197	33.6	2.6	160	1	2.2	6.1	5	0
1025	1	54	0	2010-07-06	2012-05-15	22.3409	O（+）	0	0	1	0	3	0	0	3a	2	2	145.3	82	41.7	44.5	99	186	28.7	4	1.5	1	5.8	10.7	8	0
1026	1	45	0	2008-01-02	2010-04-15	27.4333	O（+）	0	0	0	0	2	0	0	2	3	3	97.9	83	45.2	49.1	127	208	46.7	0.7	11.1	1	6.4	12.7	4.3	0
1027	1	61	0	2008-12-01	2011-03-15	27.4333	B（+）	0	0	1	0	1a	0	0	1a	1	1	4.9	37	40.9	28.2	71	287	32	31.1	3.5	1	6.4	16.8	1.8	0
1028	2	51	0	2008-04-02	2010-07-15	27.4333	O（+）	0	0	0	0	1a	0	0	1a	2	2	39.1	162	40.5	65.5	102	258	52.2	1.5	3.8	0	4.6	12.5	3.6	0
1029	1	58	0	2008-01-30	2010-05-15	27.499	A（+)	0	0	0	1	1a	0	0	1a	2	2	36.9	102	41.7	38.2	84	158	35.3	6.6	15.7	0	7	17.5	3.5	0
1030	1	52	0	2008-04-01	2010-07-15	27.4661	A（+)	0	0	0	0	1a	0	0	1a	2	2	0.6	96	43.7	24.8	112	248	28.9	3.3	2.9	1	5.1	15.6	3.2	0
1031	1	19	0	2009-12-29	2012-04-15	27.5647	O（+）	0	0	0	0	1a	0	0	1a	2	2	31.1	156	45.2	59.1	136	163	48.4	1.3	167.5	0	6	13.2	3.5	0
1032	1	53	0	2007-04-27	2009-08-15	27.6632	A（+）	0	0	0	0	1a	0	0	1a	2	2	21.5	156	38.9	54.4	136	195	54.8	1.9	14.2	1	3.1	10.7	3	0
1033	1	51	0	2009-02-24	2011-06-15	27.6632	O（+）	0	0	0	0	1a	0	0	1a	2	2	22.3	152	49.7	48	124	224	51.3	1.7	80	1	4.1	9.9	2.8	0
1034	1	66	0	2007-03-26	2009-07-15	27.6961	B（+)	0	0	1	0	3	0	0	3a	3	3	7.5	78	42.9	24.9	69	229	24.9	2.8	1.1	0	4.2	18.4	8	0
1035	1	51	0	2008-05-22	2010-09-15	27.8275	AB（+）	0	0	1	1	1a	0	0	1a	2	2	16	23	46.5	15.8	55	332	14.8	2.8	4.1	0	5.1	12.7	2.6	0
1036	1	51	0	2007-09-21	2010-01-15	27.8604	A（+）	1	0	0	0	1a	0	0	1a	2	2	9.6	14	52.4	16.9	56	324	25	1.9	2.4	0	5.9	25.4	4.3	0
1037	1	44	0	2010-05-18	2012-04-15	22.9651	A（+）	0	0	0	1	1a	0	0	1a	2	2	28.3	44	46.3	285.2	46	254	161.1	0.7	1.9	1	6.2	15.1	4.3	0
1038	1	62	0	2007-06-14	2009-10-15	28.0903	B（+)	0	0	0	0	1a	0	0	1a	2	2	32.9	44	41.5	32.6	116	153	18.8	2	2	0	4.9	10.5	4.6	0
1039	1	44	0	2007-09-14	2010-01-15	28.0903	AB（+）	1	0	0	1	1a	0	0	1a	2	2	37.7	85	42.2	67.8	116	170	53.2	1.2	5.5	1	6.5	23.3	2.8	0
1040	2	48	0	2008-05-14	2010-09-15	28.0903	A（+)	0	0	0	0	1a	0	0	1a	2	2	20.6	36	43.5	11.4	55	277	16.8	0.7	337	0	3.5	11.4	4.3	0
1041	1	66	0	2008-04-09	2010-08-15	28.2218	O（+）	0	1	1	0	1a	0	0	1a	1	1	25.8	54	38.9	32.3	69	212	23.8	3.6	3.3	1	6.4	15.3	0.8	0
1042	2	63	0	2009-03-12	2011-07-15	28.1232	B（+）	0	0	0	1	2	0	0	2	3	3	26.4	34	43.2	26.2	91	212	27	2.1	5.8	0	4	13.7	4.5	0
1043	1	53	0	2008-12-08	2011-04-15	28.2218	A（+)	0	0	1	0	1a	0	0	1a	2	2	2.5	17	43	16.7	45	242	15.3	0.6	11.2	1	3.4	9.5	2.8	0
1044	1	42	0	2007-11-07	2010-03-15	28.2546	B（+）	0	0	0	1	1a	0	0	1a	1	1	58.3	42	45.8	60.4	129	221	47.1	4.4	5.2	0	3.7	13.8	1.4	0
1045	1	44	0	2010-07-02	2012-06-15	23.4908	A（+）	0	0	1	0	1a	0	0	1a	1	1	14.2	144	35.4	32.3	70	195	36.7	9.4	24.9	1	2.4	5.3	2	0
1046	1	55	0	2009-08-30	2012-01-15	28.5503	B（+）	0	0	1	0	1a	0	0	1a	1	1	41.5	28	43.8	24	100	224	23.4	1.9	6.9	1	4	10.8	1.7	0
1047	2	45	0	2007-03-30	2009-08-15	28.5832	A（+)	0	0	0	0	1a	0	0	1a	2	2	33.1	19	43.1	32.6	60	202	29.4	0.8	5.9	0	2.6	9.3	4.6	0
1048	2	57	0	2007-04-13	2009-09-15	29.1417	O（+）	0	0	0	1	2	0	0	2	2	2	11.8	21	43.5	11.7	85	227	22	2	2.3	0	3.6	9.2	6	0
1049	1	62	0	2007-11-01	2010-05-15	30.4559	O（+）	0	0	0	0	1a	0	0	1a	2	2	20.1	23	40.5	14.9	57	265	19.4	1.7	815.2	1	3.7	16.1	2.4	0
1050	1	26	0	2010-04-20	2012-06-15	25.8891	B（+）	0	0	0	0	2	0	0	2	2	2	30.1	45	42.6	26	59	228	18.6	1.2	4	1	6.7	14.9	5.7	0
1051	1	60	0	2008-11-18	2011-07-15	31.8686	O（+）	0	0	0	0	3	0	0	3a	2	2	＞1000	43	41.2	23.1	71	298	25.1	4.2	2	0	4.8	12	7	0
1052	1	38	0	2010-01-21	2012-06-15	28.8131	O（+）	0	0	0	0	4	0	0	3b	3	3	133.1	395	42.2	56.6	228	171	40.9	0.9	62.7	1	6.3	14.6	5	0
1053	1	46	1	2007-09-14	2014-08-31	83.5811	A（+）	0	0	0	0	1a	0	0	1a	2	2	11.4	115	46.3	26.2	85	319	24.6	6.9	4.1	1	5.4	22.9	4.2	0
1054	1	52	0	2008-11-19	2009-02-15	2.92402	O（+）	0	0	1	0	4	1	1	4	3	4b	＞1000	82	43.6	20.8	85	329	26	9.5	3.7	0	2.4	7.4	7	0
1055	1	57	0	2010-10-19	2011-03-15	4.86242	O（+）	0	0	0	0	3	1	1	4	3	4b	15.2	69	45.9	11.1	144	187	22.6	1	1.6	0	6.2	14.6	8.3	0
1056	1	58	0	2007-12-14	2008-12-15	12.0903	B（+）	0	0	0	1	3	0	1	4	3	4b	32	40	39.9	17.5	85	212	18	1.6	＞1210	0	2.5	9.4	6	0
1057	2	71	0	2010-09-16	2012-02-15	17.0185	AB（+）	0	1	1	0	3	0	0	3a	2	2	＞1000	305	41.2	72.3	65	244	21.1	2.7	4.1	0	3.9	9.1	6.3	0
1058	1	56	0	2009-03-16	2009-06-15	3.02259	AB（+）	0	0	1	0	4	1	0	3b	3	4b	23.6	350	29.9	24.4	247	102	29.6	3.9	4	0	2.9	6.6	6.1	0
1059	2	25	0	2007-02-12	2007-05-15	3.05544	O（+）	0	0	0	0	2	1	0	3b	3	4b	68	107	50.5	109.6	91	298	36.8	3.4	8.5	0	3.9	13.8	4.5	0
1060	1	59	0	2008-10-15	2009-01-15	3.05544	A（+)	0	0	0	0	4	1	0	3b	3	4b	0.6	146	40.5	24.9	103	230	26.2	13.7	2.9	0	8.7	22.1	16	0
1061	1	54	0	2008-11-14	2009-02-15	3.0883	B（+）	0	0	1	0	3	1	0	3b	3	4b	84.4	133	39.7	20.6	174	237	21.9	179.8	2.7	0	2.1	5.8	6.8	0
1062	2	27	0	2007-02-09	2007-05-15	3.154	B（+)	0	0	0	0	3	1	0	3b	3	4b	＞700	314	43.7	11.6	315	250	19.8	4	191.4	0	4.5	11.9	6.5	0
1063	1	59	0	2008-09-10	2008-12-15	3.18686	A（+)	1	0	0	0	3	1	0	3b	3	4b	185.3	162	37.9	43.4	126	137	72.1	0.7	1.6	0	8.5	24.5	13	0
1064	1	45	0	2007-07-10	2007-10-15	3.21971	A（+）	0	0	0	0	4	1	0	3b	4	4b	341.1	526	47	114.2	269	313	87.3	8.1	2.7	0	5.1	17.2	5	0
1065	2	61	0	2008-10-10	2009-01-15	3.21971	O（+）	1	0	0	0	4	1	0	3b	4	4b	＞1000	202	30.6	81.1	410	128	71.5	137.9	2.1	0	295.1	429.6	9	0
1066	2	29	0	2010-08-09	2010-11-15	3.25257	B（+）	0	0	0	0	3	1	0	3b	3	4b	74.5	156	42.8	42.1	103	216	52.5	0.7	1.8	0	3.2	7.9	17.9	1
1067	2	50	0	2007-03-07	2007-06-15	3.31828	A（+)	0	1	0	0	4	1	0	3b	3	4b	390.2	216	43.8	20.5	188	161	28.8	0.7	2.9	0	5.3	16.9	7.3	1
1068	2	61	0	2007-05-07	2007-08-15	3.31828	O（+）	0	0	0	0	4	1	0	3b	4	4b	502.8	73	41.5	13.3	129	183	18.2	27.1	25.5	0	3.3	11.8	6.6	0
1069	1	78	0	2009-05-07	2009-08-15	3.31828	A（+）	0	0	0	0	3	1	0	3b	3	4b	＞1000	610	40.1	28.3	249	237	33.1	17.5	3.3	0	4.1	11.1	10.4	0
1070	1	44	0	2009-01-04	2009-04-15	3.35113	A（+)	0	0	1	0	3	1	1	4	3	4b	＞1000	161	44	24.1	139	306	30.4	33	6.9	0	4.8	16.1	9.6	0
1071	2	48	0	2011-07-06	2011-10-15	3.35113	A(+）	1	1	0	0	4	1	0	3b	3	4b	＞1000	85.1	32.2	26	158	130	44.7	122.6	2.8	0	155.4	197.7	4	0
1072	1	72	0	2010-02-02	2010-05-15	3.38398	A（+）	0	0	1	0	3	1	0	3b	3	4b	751.4	70	42.3	16.7	96	227	24.3	91.6	2.9	0	4.5	10.4	8.5	0
1073	2	29	0	2009-08-04	2009-11-15	3.41684	AB（+）	0	1	0	0	4	1	1	4	4	4b	＞1000	58	39.6	12	147	194	22	417.1	2.8	0	3.9	10.5	11	0
1074	1	80	0	2011-01-27	2011-05-15	3.58111	A(+)	0	0	0	0	3	1	0	3b	2	4b	＞1000	119	35.4	51.7	187	172	28.2	1.7	1.9	0	2.6	6.3	8.4	0
1075	1	62	0	2011-06-28	2011-10-15	3.61396	A(+）	0	1	0	0	4	1	0	3b	3	4b	767.1	42	52	14.1	46	324	14	1	3.4	0	6.1	18.3	7.6	0
1076	2	57	0	2008-02-26	2008-06-15	3.64682	B（+）	1	1	0	0	3	1	0	3b	3	4b	0.6	368	33.4	70	645	125	33.9	10.6	1.9	0	79.6	90.6	5	0
1077	2	51	0	2010-02-25	2010-06-15	3.64682	AB（+）	1	0	0	0	4	1	0	3b	4	4b	746.1	596	34.9	107	692	122	92	22.4	1	0	141.1	185.8	5	1
1078	1	68	0	2008-03-25	2008-07-15	3.71253	O（+）	0	0	0	0	4	1	0	3b	4	4b	568.8	156	39.8	18.7	152	194	29.3	102.4	194.2	0	6.4	16.2	9.8	0
1079	2	68	0	2011-03-24	2011-07-15	3.74538	A（+）	0	1	0	0	3	1	1	4	2	4b	＞1000	83	48.5	9.3	131	227	15.3	4	3	0	5.9	21	6	0
1080	1	54	0	2011-03-21	2011-07-15	3.84394	A（+）	0	1	1	0	4	1	0	3b	4	4b	299.5	185	39.3	45.4	199	173	31.9	8.5	4.5	0	2.9	7.1	5.4	0
1081	2	52	0	2007-06-19	2007-10-15	3.90965	B（+)	0	0	0	0	3	1	0	3b	3	4b	141	88	46.3	16.9	141	265	27.5	1.8	1.9	0	3.9	10.6	10	0
1082	1	70	0	2010-08-19	2010-12-15	3.90965	B（+）	0	0	0	0	4	1	0	3b	4	4b	＞1000	106	44.4	28.2	71	352	25.6	12.2	4.9	0	4.7	11.3	4	0
1083	1	75	0	2008-12-17	2009-04-15	3.94251	O（+）	0	0	0	0	1a	1	0	3b	2	4b	906.1	195	39.1	36.5	170	245	36.4	10	4.3	0	4.6	12.7	3.5	0
1084	1	49	0	2009-02-13	2009-06-15	4.04107	A（+）	0	0	0	1	4	1	0	3b	3	4b	654.8	608	48.1	72.7	326	332	47.4	6.7	4.6	0	4.7	16.9	4.8	0
1085	1	54	0	2008-09-11	2009-01-15	4.17248	O（+）	0	1	1	0	4	1	0	3b	3	4b	619.5	342	39.4	37.2	266	310	31.6	2.3	2	0	3.9	12.4	10	0
1086	1	55	0	2010-09-10	2011-01-15	4.20534	O（+）	0	0	0	0	3	1	0	3b	2	4b	51.6	34	40.3	10	86	192	11.5	5.8	2.6	0	5	12	5.6	0
1087	1	46	0	2007-05-07	2007-09-15	4.33676	A（+）	0	0	1	0	3	1	0	3b	3	4b	25.3	82	29.3	71.2	165	107	68	0.6	1.6	0	4	6.9	8	0
1088	1	65	0	2009-08-06	2009-12-15	4.33676	A（+）	0	0	1	0	3	0	0	3a	2	2	＞1000	272	39.2	49.1	328	226	35.6	3	3.1	0	4.9	11.4	7.1	0
1089	1	30	0	2010-02-03	2010-06-15	4.36961	A（+）	0	0	0	0	3	1	0	3b	3	4b	22.9	60	47.4	22.8	105	150	22.3	1.2	1.4	0	4.6	13.5	6.7	0
1090	2	60	0	2011-10-31	2012-03-15	4.50103	O（+）	1	0	0	0	3	1	0	3b	4	4b	85.1	518	37.6	131.1	482	127	82.6	3	1.9	0	60.9	78	5.4	0
1091	1	41	0	2011-11-25	2012-04-15	4.69815	A（+）	0	0	0	0	4	1	1	4	4	4b	14.2	101	48.3	14.2	81	260	25.3	3.9	4.9	0	6.9	18.6	9.6	0
1092	2	42	0	2010-08-25	2011-01-15	4.73101	AB（+）	0	0	0	0	2	0	0	2	3	3	343.3	281	45.2	54.1	225	208	54.8	0.9	6	0	2.8	7.6	4.7	0
1093	1	58	0	2010-12-22	2011-05-15	4.76386	A（+）	0	1	1	0	4	0	1	4	4	4b	＞1000	28	40.6	18.3	54	259	22	4.5	3.7	0	3.8	10	7.2	0
1094	1	48	0	2010-12-21	2011-05-15	4.79671	AB（+）	0	1	0	0	4	1	0	3b	4	4b	＞1000	149	37.5	29.7	164	106	23.3	54.1	3.4	0	5.2	11.2	12.4	0
1095	1	72	0	2008-04-21	2008-09-15	4.86242	B（+）	0	0	0	0	4	1	0	3b	4	4b	＞1000	214	48.4	27	150	224	27.3	3.8	3.2	0	4.5	12.7	8.2	0
1096	2	59	0	2009-10-19	2010-03-15	4.86242	A（+)	0	0	0	0	3	1	0	3b	2	4b	16.9	198	32.1	30	236	114	19.3	9.6	3.2	0	3.2	7.9	8.5	0
1097	1	42	0	2011-01-18	2011-06-15	4.89528	B（+）	1	0	0	0	4	1	0	3b	2	4b	＞1000	1485	38.9	115	278	186	97.8	6.4	2	0	171.5	221.7	4.6	0
1098	1	61	0	2010-06-02	2010-11-15	5.48665	B（+）	0	0	1	0	3	0	0	3a	2	2	32.7	75	42.3	24.5	99	183	20.2	2.5	1.7	0	13.6	19.6	4	0
1099	1	46	0	2009-10-26	2010-04-15	5.65092	A（+)	0	0	1	0	3	0	0	3a	3	3	194.4	95	46.4	32.6	133	250	34.8	1.5	2.2	0	6.4	15.7	9.2	0
1100	1	69	0	2011-03-10	2011-09-15	6.2423	B（+）	0	0	1	0	3	0	1	4	4	4b	＞1000	155	38.2	62.1	276	96	36.1	153.3	7.6	0	3.5	7.3	7.3	0
1101	1	70	0	2008-06-02	2008-12-15	6.47228	B（+）	0	1	0	0	3	0	0	3a	2	2	＞1000	123	38.1	24.8	234	152	16.9	1.5	2.1	0	5.4	13	6.5	0
1102	2	58	0	2007-10-16	2008-05-15	6.99795	A（+)	0	1	0	0	4	0	0	3b	4	4a	＞1000	86	33.7	14.7	128	104	22.4	23.6	3.3	0	4.9	9	7.3	0
1103	1	54	0	2007-06-14	2008-01-15	7.09651	A（+）	0	0	1	0	3	1	0	3b	4	4b	＞1000	67	35.8	18.4	101	175	18.1	50.4	4.5	0	2.5	6.3	8.5	0
1104	2	54	0	2009-04-08	2009-11-15	7.29363	A（+)	1	0	0	0	4	1	0	3b	3	4b	＞1000	559	36.5	209.6	317	170	171.5	1.2	1.6	0	206.2	271.6	3.3	1
1105	1	72	0	2011-11-03	2012-06-15	7.42505	A（+）	0	1	0	0	4	0	0	3b	3	3	559.2	323.5	36.4	17.2	280	163	24.5	19.1	3.4	0	3.9	9.4	6.8	0
1106	2	37	0	2008-01-29	2008-09-15	7.58932	A（+)	0	0	0	0	3	1	0	3b	3	4b	34.7	19	39	13	89	121	20.6	0.3	0.8	0	4.8	5.4	9.5	0
1107	1	64	0	2007-06-26	2008-02-15	7.72074	B（+）	0	0	0	0	3	0	0	3a	2	2	122.4	199	47	41.1	138	257	57.8	2.4	3.7	0	6.1	16.2	10	0
1108	1	52	0	2007-11-21	2008-07-15	7.8193	B（+）	0	1	0	0	3	0	0	3a	2	2	113.2	379	39.9	39.5	478	144	35.2	14.9	3.4	0	8.1	21.2	10.5	0
1109	1	55	0	2009-03-23	2009-11-15	7.8193	B（+）	0	0	1	0	4	1	0	3b	3	4b	＞1000	463	44.8	69.3	245	324	33.4	4.5	3.7	0	4.7	16.7	6	0
1110	1	66	0	2011-10-20	2012-06-15	7.88501	O（+）	0	0	0	0	4	0	0	3b	3	3	＞1000	36	39.6	15.5	95	178	18.6	103.1	2.4	0	3.9	14.4	9.6	0
1111	1	50	0	2011-10-20	2012-06-15	7.88501	A（+）	0	0	1	0	3	0	0	3a	2	2	16.3	271.2	33.5	66.8	144	100	41	2.6	2	0	4.1	9.4	4.6	0
1112	2	55	0	2008-04-16	2008-12-15	8.01643	AB（+）	0	1	0	0	4	0	0	3b	3	3	＞1000	172	37.8	16.1	255	117	16	101.2	2.4	0	3.2	9.1	9	0
1113	1	57	0	2007-09-11	2008-05-15	8.14784	A（+）	1	0	0	0	4	1	0	3b	4	4b	＞1000	126	38.8	76.4	149	194	58.1	8.3	2.3	0	125.5	196.6	7.5	0
1114	1	57	0	2011-06-01	2012-02-15	8.54209	AB（+）	1	0	0	0	4	0	0	3b	3	3	＞1000	596	33.4	79.2	497	182	61.4	9.2	6.8	0	204.5	251.6	5	0
1115	1	22	0	2011-02-10	2011-11-15	9.16632	O（+)	0	0	0	0	1a	0	0	1a	2	2	34.7	106	44.9	16.6	132	115	12.7	0.5	9.4	0	3.2	8.5	3.2	0
1116	2	70	0	2011-07-04	2012-04-15	9.42916	B（+)	0	0	0	0	3	0	0	3a	3	3	＞1000	29.5	40.6	14.5	62	140	18.6	187.9	1.8	0	3	8.1	10.3	0
1117	1	61	0	2007-07-31	2008-05-15	9.52772	A（+）	1	0	0	0	4	0	0	3b	4	4a	54.3	868	43.8	162.2	289	246	100.7	0.4	3.4	0	112.8	172	3.5	1
1118	1	59	0	2009-02-26	2009-12-15	9.62628	B（+）	0	1	0	0	4	0	0	3b	3	3	＞1000	114	34.9	24.7	142	106	34.5	20	0.8	0	4.2	9	5.2	0
1119	1	58	0	2009-05-26	2010-03-15	9.65914	O（+）	0	1	1	0	4	0	0	3b	3	3	191.1	87	40.1	14.2	112	296	13.9	39.6	2.3	0	5	10.9	5.1	0
1120	2	62	0	2011-04-26	2012-02-15	9.72485	A(+）	0	1	0	0	4	0	0	3b	3	3	＞1000	22	42	10.9	105	126	15.3	3.2	2	0	4.1	11.4	8.7	0
1121	1	44	0	2011-01-14	2011-11-15	10.0534	AB（+）	0	0	1	0	4	0	0	3b	4	4a	＞1000	780	43.6	209.3	539	200	97.4	3.1	2.2	0	7.2	17.9	7.1	0
1122	1	70	0	2008-07-10	2009-05-15	10.1848	O（+）	0	0	0	0	4	1	0	3b	3	4b	14.4	186	36.4	33.2	140	108	29.5	22	9	0	6.2	13.9	16	0
1123	2	46	0	2008-04-08	2009-02-15	10.3162	A（+)	0	0	0	0	4	0	0	3b	3	3	＞1000	43	34.5	30.8	125	127	62.1	56.7	1	0	2.1	4.5	12.8	0
1124	2	52	0	2007-11-06	2008-09-15	10.3491	O（+）	0	0	0	0	3	0	0	3a	2	2	772.2	163	40.2	16.7	273	152	32.8	56.6	0.7	0	2.9	10.5	10	0
1125	2	53	0	2009-10-22	2010-09-15	10.809	A（+）	0	0	0	0	3	1	1	4	2	4b	41.2	21	50.1	10	58	229	16.3	0.9	2.1	0	7.6	18.8	6	0
1126	2	59	0	2008-10-17	2009-09-15	10.9733	B（+）	0	1	0	0	3	0	0	3a	3	3	0.6	302	34.8	22.9	326	199	41.1	88.1	1.9	0	2.5	8.4	5.2	0
1127	2	58	0	2010-09-03	2011-08-15	11.4004	B（+）	0	0	0	0	3	0	0	3a	2	2	＞1000	64	42.7	21.3	140	253	25.5	51.6	1.9	0	3	6.7	9.2	0
1128	1	76	0	2007-07-04	2008-06-15	11.4333	A（+）	0	0	0	0	3	0	0	3a	2	2	＞1000	45	41.3	11.4	75	236	21.5	51.3	1.4	0	3.4	13.3	8.6	0
1129	1	45	0	2008-04-28	2009-04-15	11.5975	A（+)	0	0	0	0	4	0	0	3b	3	3	＞1000	35	43.1	15.6	67	268	18.5	13.3	3.3	0	2.6	9.1	4	0
1130	1	50	0	2010-06-23	2011-06-15	11.7618	AB（+）	0	0	1	0	3	1	0	3b	2	4b	10.3	51	45.3	20.1	60	355	20.6	1.8	23.3	0	3.7	10.9	5.7	0
1131	1	56	0	2010-05-18	2011-05-15	11.9261	A（+）	0	0	0	0	3	0	0	3a	2	2	13	60	45.5	16.9	59	187	22.2	1.9	3.5	0	4.1	10.5	7	0
1132	1	70	0	2007-12-17	2008-12-15	11.9918	A（+)	0	0	0	0	1a	0	0	1a	2	2	54.3	145	38.4	42.3	85	130	63.9	4.5	29.4	0	7.4	22.2	2.6	0
1133	1	36	0	2008-06-12	2009-06-15	12.1232	O（+）	0	0	0	0	1a	0	0	1a	2	2	13	164	45.8	57.4	84	210	37.4	2.5	65.2	0	2.1	6.4	4.8	0
1134	2	62	0	2011-06-08	2012-06-15	12.2875	A（+）	0	0	0	0	3	0	0	3a	2	2	147.4	79	41.3	22.6	51	235	33.1	1	2.7	0	4.4	11.3	18.9	0
1135	1	70	0	2011-04-06	2012-04-15	12.3532	O（+）	0	0	0	0	3	0	0	3a	2	2	7.5	46	1.8	26.7	85	262	24.9	50.6	2.2	0	3	9.1	5.2	0
1136	2	47	0	2007-09-28	2008-10-15	12.616	AB（+）	0	0	0	0	3	0	0	3a	2	2	26.8	68	43.5	16.1	121	170	40.8	0.9	20.5	0	3.5	9.1	8.6	0
1137	1	52	0	2010-05-26	2011-06-15	12.6817	A（+）	0	0	0	0	3	0	0	3a	3	3	21.6	37	40.6	15.8	55	251	16.2	2.8	1.1	0	3.5	9.3	5.2	0
1138	1	67	0	2010-06-25	2011-07-15	12.6817	AB（+）	0	0	1	0	1a	0	0	1a	2	2	932.9	29	44.9	16.2	67	235	19.1	2.5	2.3	0	4.7	10.7	4	0
1139	1	65	0	2009-05-07	2010-06-15	13.306	B（+）	0	0	0	0	4	0	0	3b	3	3	＞1000	114	35.5	30.3	147	246	25	98.3	4.7	0	2.7	8	7.8	0
1140	2	58	0	2008-01-07	2009-02-15	13.3388	AB（+）	0	0	0	0	3	0	0	3a	3	3	24.8	47	43.3	13.7	80	257	18.8	2.1	3.3	0	4.7	8.4	7	0
1141	2	57	0	2007-12-04	2009-01-15	13.4374	B（+）	0	0	0	0	3	0	0	3a	2	2	1.9	142	43.2	57.4	152	270	68.1	30	4	0	1.3	10.5	19	0
1142	2	59	0	2010-08-26	2011-10-15	13.6674	AB（+）	0	0	0	0	4	0	0	3b	3	3	＞1000	168	39.7	21.8	257	104	21.8	6.8	2	0	6.7	17.7	8	0
1143	1	62	0	2009-04-20	2010-06-15	13.8645	A（+)	0	1	1	0	4	0	0	3b	4	4a	＞1000	280	35.7	15.8	222	233	25.9	5	3.1	0	2.7	6.5	6.8	0
1144	2	65	0	2011-04-01	2012-06-15	14.5216	A(+)	0	1	0	0	3	0	0	3a	2	2	40.4	220	35	32.1	285	92	26.5	4	3	0	7.4	11.3	7.6	0
1145	1	61	0	2008-03-18	2009-07-15	15.9343	O（+）	0	1	1	0	4	0	0	3b	4	4a	85	164	32.6	15.4	182	132	21.3	3.5	1.4	0	3	7.1	8	0
1146	1	63	0	2010-03-17	2011-07-15	15.9671	B（+)	0	0	0	0	4	0	0	3b	4	4a	0.6	69	48.8	49.9	59	232	31.4	2.2	2	0	3.7	11.4	7	0
1147	1	44	0	2009-04-02	2010-08-15	16.46	O（+）	0	0	0	0	4	0	0	3b	4	4a	＞1000	84	44.5	12.9	85	166	22	3.5	5.6	0	3.8	9.7	9.2	0
1148	1	61	0	2010-10-27	2012-03-15	16.6242	B（+）	0	1	0	0	3	0	0	3a	3	3	＞1000	183	43.6	13.2	148	223	14.1	5.1	5	0	2.1	5.8	5	0
1149	2	59	0	2010-11-25	2012-04-15	16.6899	B（+)	0	1	0	0	4	0	0	3b	4	4a	111.7	34	38.1	47.7	89	161	41.5	3.5	15	0	2.8	8.2	4.3	0
1150	2	68	0	2007-03-26	2008-08-15	16.7228	O（+）	0	1	0	0	3	0	0	3a	2	2	726.6	69	31.9	29.8	144	56	23.5	8.6	2.4	0	2.5	7.7	8.7	1
1151	1	55	0	2010-12-22	2012-05-15	16.7885	B（+）	0	0	0	0	3	0	0	3a	2	2	13.3	1596	45	90	260	317	58.3	1.8	4.1	0	4.3	13.2	5.8	0
1152	1	58	0	2010-09-14	2012-02-15	17.0842	B（+）	0	1	0	0	4	0	0	3b	4	4a	3.6	136	36.6	9.3	142	102	19.8	1.5	1.9	0	4	9.1	5.6	0
1153	1	65	0	2008-05-12	2009-10-15	17.1499	O（+）	0	0	1	0	4	0	0	3b	4	4a	194.9	84	48.2	22.1	134	259	35.3	3.4	2.6	0	3.3	9.6	8	0
1154	2	63	0	2008-08-08	2010-01-15	17.2813	A（+)	0	1	0	0	1a	0	0	1a	2	2	＞1000	45	38.4	14.6	85	270	20.6	1.8	3.8	0	5.6	15.6	4	0
1155	1	43	0	2010-01-06	2011-06-15	17.2813	O（+）	0	0	1	0	3	0	0	3a	3	3	218.2	46	49.5	26.6	111	328	27.8	13	2.7	0	6.5	16.3	6.3	0
1156	2	56	0	2010-12-07	2012-05-15	17.2813	AB（+）	0	0	0	0	1a	0	0	1a	2	2	398.3	37	41.4	15.8	66	237	19.5	1.8	2.7	0	4	12.3	4	0
1157	2	53	0	2010-05-05	2011-10-15	17.3799	B（+）	0	1	0	0	3	0	0	3a	2	2	461.4	196	43.2	35.3	186	115	42	1.2	4.1	0	2.7	5.6	8	0
1158	1	69	0	2010-11-30	2012-05-15	17.5113	O（+)	0	0	1	0	4	0	0	3b	3	3	0.6	96	46.5	26.4	138	207	38.4	3.5	2.3	0	6.4	16.4	10.1	0
1159	2	61	0	2007-11-29	2009-05-15	17.5441	B（+）	0	0	0	0	3	0	0	3a	3	3	68.9	220	34.6	55	241	71	66.6	1.7	1.6	0	7.2	16.9	16	0
1160	1	65	0	2010-08-30	2012-02-15	17.577	O（+）	0	0	0	0	4	0	0	3b	4	4a	0.7	48	42.6	18.1	148	236	31.7	0.8	2.1	0	2.3	5.7	8.6	0
1161	1	42	0	2007-08-28	2009-02-15	17.6756	AB（+）	0	0	1	0	3	0	0	3a	3	3	91.8	58	43.1	12.9	100	261	25.1	2.8	2.6	0	10.2	22.1	7	0
1162	2	52	0	2007-10-25	2009-04-15	17.7084	O（+）	0	0	0	0	3	0	0	3a	3	3	106	91	46.7	13.3	136	304	16.5	1.3	3.4	0	1.8	8.1	8.7	0
1163	1	73	0	2009-04-23	2010-10-15	17.7741	B（+）	0	0	1	0	3	0	0	3a	3	3	46.9	50	38.9	14.7	134	177	31.7	4.2	1.5	0	4.2	11.4	5.6	0
1164	1	62	0	2008-05-23	2009-11-15	17.807	O（+）	0	0	1	0	4	0	0	3b	4	4a	4.5	225	44.1	24.9	82	208	32	3.1	＞1210	0	8.1	18.6	8	0
1165	2	57	0	2008-10-20	2010-04-15	17.8398	B（+）	1	1	0	0	3	0	0	3a	2	2	22.4	91	40.1	23.7	90	302	23.6	2.6	527.8	0	4.1	27.7	6.8	0
1166	1	53	0	2009-05-22	2010-11-15	17.8398	A（+）	0	0	0	0	3	0	0	3a	3	3	53.9	107	45.3	29.8	51	270	24.9	1.1	6.8	0	3.3	9.1	6	0
1167	1	50	0	2007-12-17	2009-06-15	17.9713	AB（+）	0	0	1	0	3	0	0	3a	2	2	＞1000	47	40.6	17.2	80	226	18.9	3.3	2.2	0	3.6	13.2	5.2	0
1168	2	43	0	2008-04-17	2009-10-15	17.9713	A（+)	0	1	0	0	3	0	0	3a	2	2	141.8	230	40	35.4	419	181	36.6	2.1	1.3	0	4.1	14.3	5	0
1169	2	56	0	2008-06-17	2009-12-15	17.9713	A（+)	0	0	0	0	3	0	0	3a	2	2	34.1	58	41.8	19.5	86	194	28.1	2.8	14.4	0	8	20.6	6	0
1170	2	64	0	2009-04-17	2010-10-15	17.9713	O（+）	0	0	0	0	3	0	0	3a	2	2	＞1000	19	41.3	10.3	137	223	15.7	1.5	2.2	0	3.2	10.3	5	0
1171	1	41	0	2009-09-14	2011-05-15	20.0082	O（+）	1	0	0	0	4	0	0	3b	3	3	29.9	80	41.9	21.9	67	143	26.3	7.3	119.6	0	11.6	25.9	10	0
1172	2	77	0	2010-01-13	2011-09-15	20.0739	O（+）	1	1	0	0	3	0	0	3a	2	2	28.7	693	35	53.8	423	107	76.3	1.2	4.8	0	32.1	42.5	14	0
1173	1	45	0	2009-05-13	2011-01-15	20.1396	B（+）	0	0	1	0	4	0	0	3b	4	4a	5.8	170	42.5	43.6	145	227	34.5	3.5	＞1210	0	6.2	16.1	5.6	0
1174	2	70	0	2009-06-09	2011-02-15	20.271	A（+）	0	0	0	0	1a	0	0	1a	1	1	63.8	671	40.6	60.3	517	248	48.9	1.7	1.1	0	5.1	8.9	1.3	0
1175	2	63	0	2007-12-07	2009-08-15	20.3039	AB（+）	0	0	0	1	3	0	0	3a	3	3	＞1000	143	47.8	18.3	122	209	25.9	21.5	1.8	0	6.2	20.2	8	0
1176	2	72	0	2008-06-05	2010-02-15	20.4025	O（+）	0	0	0	0	1a	0	0	1a	2	2	50.6	32	35.8	7.4	109	149	16.6	6.7	1.8	0	3.7	13.4	4.6	0
1177	1	70	0	2009-07-06	2011-03-15	20.3039	B（+）	0	0	0	0	3	0	0	3a	2	2	41.4	537	41.5	115.2	191	237	44.3	2.6	3	0	8.9	16.2	6.8	0
1178	2	71	0	2010-07-05	2012-03-15	20.3696	O（+）	0	1	0	0	1a	0	0	1a	2	2	234.9	405	33.6	8.7	645	140	26.1	16.8	2.2	0	4	6.5	3	0
1179	1	77	0	2008-06-03	2010-02-15	20.4682	O（+）	0	0	0	0	3	0	0	3a	2	2	29.5	107	42.8	24.9	172	209	81.7	2.6	4.9	0	4.9	13.2	11	0
1180	1	43	0	2008-06-27	2010-03-15	20.5996	A（+)	0	0	0	0	2	0	0	2	3	3	117.1	459	39.6	88.4	301	205	60.2	3	3.3	0	2.4	6.6	3.8	0
1181	1	53	0	2010-08-20	2012-05-15	20.8624	A（+）	0	0	0	0	2	0	0	2	2	2	8.7	39	41.4	22.5	88	277	19.4	1.7	5.1	0	5	13.8	6	0
1182	2	71	0	2009-06-16	2011-03-15	20.961	B（+）	0	0	0	0	3	0	0	3a	4	4a	28.4	391	44.1	72.3	198	248	52.2	1.6	3.7	0	4.3	11.2	6	0
1183	2	52	0	2007-04-16	2009-01-15	21.0595	O（+）	0	0	0	0	4	0	0	3b	3	3	12.5	303	43.7	61.9	244	242	52.3	0.8	2.6	0	2.7	8	6	0
1184	2	70	0	2010-04-13	2012-01-15	21.1253	B（+）	0	0	0	1	3	0	0	3a	2	2	21.2	70	41.2	17.3	81	188	28.4	3.3	2	0	4.2	14.4	6	0
1185	1	49	0	2008-06-25	2010-04-15	21.6838	O（+）	0	0	1	0	1a	0	0	1a	2	2	32	157	40.8	37.8	121	210	32.2	4.1	1.8	0	4.8	13.3	4.7	0
1186	1	51	0	2007-08-17	2009-06-15	21.9795	B（+)	0	0	1	0	1a	0	0	1a	2	2	6.2	155	42.2	25.5	93	414	24	0.6	2.5	0	3	11.2	2.6	0
1187	1	48	0	2008-05-09	2010-03-15	22.2094	O（+）	0	0	0	1	1a	0	0	1a	2	2	9.3	25	41.4	21.3	85	304	20.5	4.4	5.3	0	2.9	7.5	3.3	0
1188	1	62	0	2010-09-03	2012-06-15	21.4209	0（+）	0	0	0	1	2	0	0	2	3	3	0.6	210	41	17.1	140	76	16.2	0.8	2.7	0	5.5	12.6	5.3	0
1189	1	70	0	2007-05-04	2009-03-15	22.4066	A（+）	1	0	0	0	3	0	0	3a	2	2	13.4	240	43.6	27.6	156	180	42.2	1.6	12.8	0	10.5	33.4	8	0
1190	2	65	0	2010-03-03	2012-01-15	22.4723	A（+）	0	0	0	0	2	0	0	2	3	3	33.3	22	40.9	22.9	69	381	24.2	2.2	2	0	2.7	8.3	4	0
1191	1	68	0	2010-09-01	2012-05-15	20.4682	A（+）	0	0	1	0	1a	0	0	1a	2	2	16	42	41.9	19.5	55	245	19.3	6	2.3	0	3.4	9.1	4.1	0
1192	2	52	0	2007-01-25	2008-12-15	22.7023	O（+）	0	0	0	0	3	0	0	3a	2	2	149	23	38.7	17.9	51	335	20.1	1.8	2	0	2.2	8.2	8	0
1193	1	48	0	2007-11-23	2010-01-15	25.7906	O（+）	1	0	0	0	1a	0	0	1a	2	2	18.7	131	49.5	27.8	112	477	27.5	1.4	42.3	0	5.4	29.7	4.8	0
1194	1	52	0	2009-07-29	2011-10-15	26.5791	O（+)	0	0	0	0	3	0	0	3a	3	3	9.8	17	41.6	7.5	56	275	13.4	0.8	1.7	0	5.3	12.7	7.3	0
1195	2	52	0	2007-03-28	2009-09-15	29.6674	O（+）	0	0	0	0	3	0	0	3a	2	2	427.8	61	43.5	13	162	145	23.5	1.6	5.6	0	4.1	15.3	5.6	1
1196	1	66	0	2007-05-23	2010-02-15	32.8542	O（+）	0	0	1	0	3	0	0	3a	3	3	0.6	183	35.8	34.7	158	133	22.1	2	6.3	0	7.4	14.6	9	0
1197	1	70	1	2007-07-25	2010-11-15	39.7536	B（+）	0	0	0	0	1a	0	0	1a	2	2	17	59	47.2	23.5	115	324	19	2.6	1.7	0	5.2	14.1	4.6	0
1198	1	39	1	2007-05-14	2011-02-15	45.1417	A（+）	0	0	1	0	2	0	0	2	2	2	28.1	37	40.1	24.6	76	305	30.7	1.4	44.8	0	2	9.2	5	0
1199	1	72	0	2007-05-23	2008-03-15	9.79055	O（+）	1	1	0	0	3	0	0	3a	2	2	＞1000	391	33.9	91	497	143	73.2	20.1	2	0	160.3	212.8	8.5	0
1200	2	44	0	2008-03-20	2009-01-15	9.92197	A（+)	0	1	0	0	3	0	0	3a	2	2	＞1000	30	39.6	7.8	65	237	11.9	2.4	2	0	3.1	12.2	3	0
1201	2	40	0	2010-09-20	2011-12-15	14.8501	O（+）	1	0	0	0	1a	1	0	3b	2	4b	26.6	236	33.7	297.8	89	171	295.5	0.3	3.8	0	15.2	27	2.3	1
1202	2	80	0	2007-10-24	2009-02-15	15.8029	B（+）	0	1	0	0	3	0	0	3a	2	2	＞1000	72	39.5	16.7	104	154	33.9	5.7	2.4	0	4.5	17.8	6	0
1203	1	65	0	2008-07-16	2009-11-15	16.0329	A（+)	0	1	1	1	4	0	0	3b	3	3	911.1	159	36.4	29.1	121	270	22.4	0.9	3.9	0	4	13.1	10	0
1204	1	55	0	2007-10-31	2009-04-15	17.5113	A（+)	1	1	0	0	3	0	0	3a	3	3	290.7	1243	40.8	190.2	279	255	108.3	3.2	4.5	0	35.3	58.6	16	0
1205	2	73	0	2010-09-27	2012-03-15	17.6099	A(+）	0	0	0	0	4	0	0	3b	3	3	43.3	232	45	26.9	116	259	26.6	1.5	2.9	0	4.6	15.5	11.2	0
1206	2	52	0	2008-05-28	2010-02-15	20.6653	O（+）	0	1	0	0	3	0	0	3a	2	2	438.6	51	39.2	14.3	134	167	15.3	0.9	1.5	0	2	5.4	15	0
1207	1	62	0	2007-04-27	2009-02-15	21.7166	O（+）	1	1	0	0	1a	0	0	1a	2	2	269.4	29	44.7	13.1	95	241	21	4.2	3.4	0	8.6	25	3.6	0
1208	2	56	0	2007-12-14	2008-03-15	3.05544	B（+）	0	0	0	0	4	1	1	4	4	4b	41.6	91	43	17.7	170	207	28.2	2.7	1.8	0	2.8	7.9	7	0
1209	1	76	0	2008-07-15	2008-10-15	3.05544	A（+)	0	0	1	0	3	1	0	3b	3	4b	46.6	131	43.8	17.4	105	219	32.7	3.2	3.5	0	5.6	15.8	11	0
1210	2	68	0	2007-06-14	2007-09-15	3.0883	O（+）	1	1	0	0	4	1	0	3b	3	4b	＞1000	735	29.8	149.3	787	87	137.4	4.5	2	0	24.2	34	6.6	0
1211	2	50	0	2008-03-14	2008-06-15	3.0883	AB（+）	0	1	0	0	3	1	1	4	3	4b	265.8	61	41.1	13.8	148	191	20.6	1.9	2.6	0	2.9	8.1	11.1	0
1212	2	41	0	2011-05-13	2011-08-15	3.12115	A（+）	0	1	0	1	4	1	1	4	4	4b	＞1000	96	42.9	11.5	98	84	22.3	115.5	2.1	0	4.4	12.8	10	0
1213	2	47	0	2010-04-09	2010-07-15	3.21971	A（+）	0	0	0	0	3	1	0	3b	3	4b	＞1000	66	50	20.1	91	181	18.6	8.6	4.7	0	3.4	11.9	5.4	0
1214	1	57	0	2007-02-27	2007-06-15	3.58111	AB（+）	0	0	1	0	4	1	1	4	4	4b	2	682	46.2	172.5	385	264	94.8	13.2	1	0	6.8	18.1	11.8	1
1215	2	50	0	2011-04-29	2011-08-15	3.58111	B（+）	0	0	0	0	4	1	1	4	4	4b	＞1000	136	39.6	30.6	179	109	34.8	0.9	0.7	0	5	12.1	10	0
1216	1	62	0	2007-11-27	2008-03-15	3.61396	A（+)	1	1	0	0	4	1	1	4	4	4b	＞1000	406	35.2	148.5	452	193	74.5	3	2.1	0	28	36.8	8	0
1217	1	64	0	2009-04-28	2009-08-15	3.61396	O（+）	0	0	1	0	4	1	0	3b	3	4b	＞1000	118	39.6	13	177	182	19.2	21.1	4.5	0	4.1	11.5	12	0
1218	1	75	0	2011-10-27	2012-02-15	3.67967	B（-）	0	0	0	0	2	1	1	4	3	4b	113.7	101.8	41	23.1	123	275	17.6	21.8	2.7	0	1.7	6.6	4.6	0
1219	1	18	0	2009-06-25	2009-10-15	3.71253	O（+）	0	0	0	0	4	1	1	4	4	4b	397.2	96	45.1	26.7	125	162	51.9	3.5	3.5	0	5.6	12.8	14	0
1220	1	57	0	2008-01-22	2008-05-15	3.77823	B（+）	0	0	1	0	1a	1	1	4	2	4b	0.6	34	44.6	18.2	97	232	15.6	209.8	5.4	0	4.7	8.3	3	0
1221	2	67	0	2010-04-22	2010-08-15	3.81109	A（+）	0	0	0	0	4	1	1	4	4	4b	＞1000	914	40.5	451.7	297	154	184.2	89.8	3.9	0	9.7	22.2	5.8	0
1222	2	43	0	2011-09-22	2012-01-15	3.81109	AB（+）	0	1	0	0	3	1	0	3b	2	4b	369.7	57.1	44.8	24.4	89	225	21.5	1.6	21.8	0	7.4	20.1	10.3	0
1223	1	55	0	2007-06-21	2007-10-15	3.84394	O(+）	0	0	0	0	4	1	0	3b	3	4b	814.1	41	43	20.1	113	214	18.7	5.1	1.6	0	2.9	8.3	6.2	0
1224	1	52	0	2010-08-19	2010-12-15	3.90965	O(+)	0	0	0	0	4	1	0	3b	3	4b	＞1000	306	38.6	21.4	222	183	21.9	128.1	3.5	0	4.2	12.2	14	0
1225	1	39	0	2008-06-12	2008-10-15	4.13963	B（+）	0	0	0	0	2	1	0	2	3	4b	289.7	502	45.7	218.1	363	291	131.7	2.1	3.1	0	6.6	16.3	4.5	0
1226	1	54	0	2009-06-12	2009-10-15	4.13963	B（+）	1	0	1	0	3	1	0	3b	2	4b	13.3	68	45.1	9.5	133	259	13.1	5.2	5.3	0	11.3	32.2	5.1	0
1227	1	82	0	2009-08-12	2009-12-15	4.13963	AB（+）	0	0	0	0	4	1	0	3b	4	4b	＞1000	96	40.4	17.5	145	194	21.6	2.6	2.9	0	4.4	13.9	12	0
1228	2	34	0	2010-06-07	2010-10-15	4.3039	B（+）	0	0	0	0	3	1	0	3b	3	4b	57.3	20	44.7	15.8	57	165	17.2	3.8	1.5	0	3	8	6	0
1229	1	72	0	2008-07-03	2008-11-15	4.46817	B（+）	0	1	0	0	1a	1	0	3b	2	4b	135.6	51	39.9	17.3	84	256	24.6	4.1	1.2	0	3.5	9.9	4	0
1230	2	53	0	2008-12-01	2009-04-15	4.46817	O（+）	0	1	0	0	4	0	0	3b	3	3	2.3	85	39.4	18	196	227	23.1	0.6	2.6	0	2.7	8.9	9	0
1231	1	44	0	2007-02-27	2007-07-15	4.56674	A（+)	0	0	1	0	4	1	0	3b	4	4b	1.6	192	45.2	68.8	137	276	33.2	2.5	4.7	0	2.7	11.2	5.5	0
1232	1	44	0	2007-04-24	2007-09-15	4.76386	B（+)	1	0	0	0	4	1	1	4	3	4b	＞1000	545	40.9	92.4	153	250	67.4	5.1	5	0	86	116.6	5.5	0
1233	1	38	0	2009-12-01	2010-05-15	5.4538	B（+）	0	0	0	0	3	1	1	4	3	4b	6	52	36.1	10.8	94	98	17.1	0.7	1.2	0	6.2	13.3	5	0
1234	1	58	0	2008-12-29	2009-06-15	5.55236	A（+)	1	0	1	0	2	1	1	4	3	4b	0.6	483	32.6	134.3	651	157	106.9	6.3	1	0	267.7	358.1	4.5	0
1235	2	48	0	2011-05-24	2011-11-15	5.78234	A(+）	0	0	0	0	3	1	1	4	3	4b	＞1000	27.4	41.5	16.3	131	140	18.2	22.8	0.6	0	2.7	8.6	5.7	0
1236	1	58	0	2008-10-20	2009-04-15	5.84805	B（+）	1	0	1	0	1a	1	1	4	2	4b	＞1000	869	42.2	201.2	179	239	110.1	8.2	2.3	0	134.3	172.4	4.2	0
1237	2	50	0	2007-05-17	2007-11-15	6.01232	A（+）	0	1	0	0	4	0	1	4	4	4b	63.1	48	40.8	17.1	108	138	13.6	34.1	0.9	0	3.7	8.6	7	0
1238	2	43	0	2011-04-28	2011-11-15	6.63655	A（+）	0	0	0	0	3	1	0	3b	2	4b	590.3	315	49.5	37	175	235	41.6	1.4	9.5	0	4.6	12.3	7.5	0
1239	2	68	0	2007-11-22	2008-06-15	6.80082	A（+）	0	1	0	0	3	0	0	3a	2	2	＞1000	42	43.1	12	145	199	22	12.5	1.5	0	2.6	10.9	5.3	0
1240	1	28	0	2011-05-12	2011-12-15	7.16222	A(+)	1	0	1	0	4	1	1	4	3	4b	＞1000	155	41.9	21	211	143	214.1	2.4	1.7	0	109.9	131.2	6	0
1241	2	67	0	2008-01-10	2008-08-15	7.19507	A（+)	0	1	0	0	3	0	0	3a	3	3	245.2	185	47	23	127	179	28	12.2	21	0	3.6	10.4	9	0
1242	1	77	0	2011-11-02	2013-10-15	23.4579	B（+）	1	0	0	0	1a	0	0	1a	2	2	584.5	1720	37.1	119.5	536	231	62.5	4.5	3.5	0	12.2	23.7	3.8	0
1243	2	66	0	2011-10-14	2012-07-01	8.6078	O（+)	0	1	0	1	3	0	0	3a	2	2	116.6	70	35.5	10.1	50	119	15.8	3	1.4	0	3.3	7.9	11	0
1244	2	52	0	2011-03-17	2011-12-15	9.00205	O（+）	0	0	0	0	3	0	0	3a	3	3	107.7	91	40.1	22.3	164	170	28.5	＞1000	1.3	0	5	15.7	8.1	0
1245	2	39	0	2011-09-21	2013-11-09	25.6591	B（+）	0	0	0	0	3	0	0	3a	3	3	88.2	17	41.8	19.9	51	222	18.2	4.9	2.3	0	4.9	14.1	5.2	0
1246	2	65	0	2007-04-03	2008-01-15	9.46201	AB（+）	0	0	0	0	3	0	0	3a	3	3	＞1000	266	38.1	36.1	245	164	37.7	51.9	5.1	0	3.1	10.4	11	1
1247	1	55	0	2007-08-01	2008-05-15	9.49487	B（+)	0	0	1	0	1a	0	0	1a	2	2	＞1000	72	41.6	41.2	73	339	32.6	16.8	2.8	0	4.9	18.2	3.5	0
1248	2	44	0	2007-10-26	2008-08-15	9.69199	O（+）	1	1	0	1	4	0	0	3b	3	3	＞1000	569	29.5	608.5	971	171	924.3	5.1	1.3	0	170.6	225.1	4	0
1249	1	74	0	2010-11-15	2011-09-15	10.0205	B（+)	0	0	0	0	4	1	1	4	3	4b	＞1000	558	39.1	55.1	283	204	50.4	4	5.3	0	3.5	7.4	3.7	0
1250	2	44	0	2009-04-03	2010-02-15	10.4805	B（+）	0	0	0	0	3	1	0	3b	3	4b	11.1	87	41.3	129.7	102	230	108.8	1.6	2.1	0	3.4	9.3	5.3	0
1251	1	43	0	2008-10-24	2009-09-15	10.7433	B（+）	1	0	0	0	4	1	0	3b	3	4b	＞1000	2441	33	280.4	528	185	188.9	24.7	34	0	155	219.7	6	0
1252	1	42	0	2007-01-09	2007-12-15	11.2033	O（+）	0	0	1	0	1a	0	0	1a	2	2	195.3	24	46.4	12.1	84	290	14.7	1.7	11.1	0	3.6	12	4.5	0
1253	2	76	0	2008-11-07	2009-10-15	11.269	B（+）	0	0	0	0	2	0	0	2	3	3	526.3	79	42.8	20.4	141	243	25.8	25.5	3.3	0	4.4	14.7	4.2	0
1254	1	72	0	2011-01-06	2011-12-15	11.3018	AB（+）	0	1	0	0	3	0	0	3a	2	2	490.6	73	34.8	13.2	91	191	19	1.8	2.7	0	3.9	7.4	17.2	1
1255	1	54	0	2011-05-18	2012-05-15	11.9589	A（+）	1	0	0	0	4	0	0	3b	3	3	160.2	1029	37	134.1	595	85	142.3	1.1	7.2	0	124.7	148.6	6	0
1256	1	63	0	2007-05-14	2008-05-15	12.0903	O（+）	0	0	1	0	4	0	0	3b	4	4a	461.5	58	38.7	17.3	144	189	19.2	1.1	3.3	0	6	14.9	7.2	0
1257	2	61	0	2008-06-25	2009-07-15	12.6817	O（+）	0	1	0	0	3	0	0	3a	2	2	＞1000	110	34	15.1	150	186	23.2	32.2	1.7	0	1.7	4.7	8.5	0
1258	2	72	0	2007-09-21	2008-10-15	12.846	B（+)	0	0	0	0	3	0	0	3a	3	3	706.4	53	42.2	17.7	163	223	28.1	6.7	1.2	0	2.1	9.3	8	1
1259	2	52	0	2010-09-08	2011-10-15	13.2402	A(+）	0	1	0	0	3	0	0	3a	2	2	＞1000	109	38.4	16.1	176	222	18.8	4.7	1	0	4.3	11.9	13.2	0
1260	1	64	0	2010-01-08	2011-02-15	13.2731	A（+）	0	0	0	0	4	0	0	3b	4	4a	＞1000	69	42.9	35.1	82	351	33.1	3.6	3.8	0	5.1	13.9	5.5	0
1261	1	57	0	2008-06-02	2009-07-15	13.4374	A（+)	0	0	0	0	3	0	0	3a	3	3	70.1	113	42.2	65	151	336	42	2.6	3	0	3.5	10.7	7	0
1262	2	42	0	2008-12-29	2010-02-15	13.6016	B（+）	0	0	0	0	3	0	0	3a	3	3	＞1000	28	45.3	20.9	82	278	21.2	4.6	2.1	0	3.4	10.6	7.4	0
1263	2	48	0	2009-08-24	2010-10-15	13.7331	AB（+）	0	0	0	0	3	0	0	3a	2	2	81.6	22	43.6	15	37	281	16.2	3	3.2	0	3.8	11.6	5.6	0
1264	2	55	0	2008-03-21	2009-05-15	13.8316	O（+）	0	0	0	0	1a	0	0	1a	2	2	32.4	17	41	12.6	92	214	19.4	5	2.4	0	6.5	21	3.5	0
1265	2	69	0	2011-03-21	2012-05-15	13.8645	B（+）	1	0	0	0	4	0	0	3b	4	4a	678.8	197	33	419.2	170	154	635.8	7.8	4.8	0	234.7	286.8	4.2	0
1266	1	48	0	2009-10-15	2010-12-15	14.0287	A（+)	0	0	1	0	4	1	1	4	4	4b	240.1	956	41.9	47.5	371	303	38	216.8	7.1	0	5.1	14.4	6.3	0
1267	2	53	0	2007-04-10	2008-06-15	14.2259	O（+）	0	0	0	0	3	0	0	3a	2	2	18.5	75	47.3	30.5	101	232	38.3	3.2	1.6	0	4	18.1	5	0
1268	2	65	0	2009-06-09	2010-08-15	14.2259	B（+）	0	1	0	0	3	0	0	3a	2	2	＞1000	63	44	12.1	75	252	20.8	16.5	6.6	0	4.7	15.1	7	0
1269	1	70	0	2008-08-05	2009-10-15	14.3573	A（+)	0	0	0	0	1a	0	0	1a	2	2	121.9	44	43.8	20.8	71	338	20.6	2	5.9	0	2.5	3.5	4.5	0
1270	1	52	0	2009-06-30	2010-09-15	14.5544	B（+）	0	0	0	0	2	0	0	2	3	3	＞1000	404	40.7	79.5	273	231	58.4	5.3	259	0	3.4	7.6	4.2	0
1271	2	41	0	2008-08-13	2009-11-15	15.1129	O（+）	1	0	0	0	1a	0	0	1a	2	2	10.5	26	47.4	15.3	103	293	23.8	0.5	2	0	11.3	38.2	4.6	0
1272	1	54	0	2007-05-31	2008-09-15	15.5729	A（+）	0	0	0	0	1a	0	0	1a	2	2	5.7	215	45.3	55.8	144	335	38.7	1.4	3.9	0	1.8	5.5	4.5	0
1273	2	70	0	2007-04-27	2008-08-15	15.6715	B（+)	0	0	0	0	3	0	0	3a	2	2	133.7	51	38.5	12.8	105	180	20.1	2.4	2.4	0	3.7	10.6	9	0
1274	1	61	0	2009-03-23	2010-07-15	15.77	O（+）	0	0	1	0	2	0	0	2	3	3	12.1	62	41.9	15.5	102	258	18.3	2	4.2	0	3.6	11.8	4.2	0
1275	1	57	0	2010-03-19	2011-07-15	15.9014	O（+）	0	0	1	0	1a	0	0	1a	2	2	17.6	76	42.5	22.3	124	275	16.2	2.4	3.7	0	1.8	5.1	4.1	0
1276	2	49	0	2008-08-11	2010-09-15	25.1663	A（+)	0	0	0	0	2	1	0	3b	3	4b	10.1	12	38.6	14.7	48	198	13.9	1.3	1.9	0	3.5	11.9	3.2	0
1277	1	47	1	2009-05-05	2013-07-20	50.5298	A（+）	0	0	0	0	2	0	0	2	2	2	173.9	29	44	25.7	79	283	20.5	1.7	1.4	0	4.1	10.9	5.6	0
1278	2	40	0	2007-04-20	2007-09-20	5	O（+）	0	0	0	0	3	1	1	4	3	4b	2.3	123	36	7.8	223	171	17.3	0.8	6.4	0	10.4	15.4	6	0
1279	1	60	1	2014-11-10	2018-11-01	48	A(+)	1	0	1	0	1a	0	0	1a	3	3	31.5	134	35	72	68	93	32	2.5	1.9	1	21	28	3	0
1280	1	57	1	2014-11-11	2018-11-01	48	AB(+)	1	0	1	1	2	1	0	3b	3	4b	1000	79	41.9	23	107	89.8	17	5.9	1.4	0	6.1	18.1	10	0
1281	2	41	0	2014-11-20	2016-12-01	25	AB(+)	0	0	0	0	1a	1	1	4	4	4b	1000	104	41.8	27	153	106	24	7.3	5.1	0	4.6	12.6	0.8	0
1282	1	60	0	2015-10-10	2015-12-01	11	A(+)	0	1	0	0	1a	0	0	1a	1	1	432.7	31	38.9	13	78	254	18	1.7	1.7	0	3.7	9.2	1	0
1283	1	39	0	2014-12-18	2015-01-01	1	B(+)	0	1	0	0	3	1	1	4	4	4b	1000	509	41.2	101	288	193	75	333.7	3.8	1	11.1	21.5	1	2
1284	1	47	0	2015-04-20	2017-04-01	24	O(+)	0	0	1	0	4	1	0	3b	3	4b	78.5	137	33.2	11	188	128	12	4.4	2.1	0	4.4	9.9	8	1
1285	1	53	0	2015-03-26	2015-06-01	3	O(+)	1	0	0	0	4	1	1	4	3	4b	0.6	59	41.1	17	74	246	19	14.2	4.8	0	5.1	13.8	4.1	2
1286	2	67	0	2015-01-13	2015-07-01	6	O(+)	0	0	0	0	3	1	0	3b	4	4b	9	192	45.1	28	239	465	27	82.2	6.8	0	3.5	11.9	5	1
1287	1	51	0	2015-05-07	2018-05-01	35	A(+)	0	0	1	0	2	0	0	2	3	3	16.7	79	46.7	50	92	1.7	25	1.6	2.9	0	3.4	12.1	3.5	0
1288	1	64	0	2015-09-09	2016-05-01	8	A(+)	1	0	0	0	3	0	1	4	3	4b	367.2	1245	39.9	66	597	166	222	1.6	16.1	0	50.6	64	8	2
1289	1	58	0	2014-10-13	2016-01-01	15	A(+)	0	0	1	0	2	1	0	3b	3	4b	44.3	158	39.9	13	111	165	18	1.5	3.3	1	5.9	12.1	8	0
1290	2	64	0	2014-08-13	2015-05-01	10	A(+)	0	1	0	0	1a	0	0	1a	1	1	229.6	49	40.2	10	89	259	14	2.7	2.6	0	4.2	11.4	2	1
1291	1	69	0	2015-10-13	2017-11-01	25	A(+)	0	0	1	0	4	1	1	4	4	4b	1000	110	44.5	19	125	216	24	7.1	4	0	4.6	12.3	7.8	2
1292	2	38	0	2015-07-16	2016-02-01	5	A(+)	0	0	0	0	4	1	0	3b	4	4b	1000	765	40.1	321	1167	217	277	5.1	2.8	0	14.1	26.3	4	1
1293	2	59	0	2014-07-23	2016-01-01	17	O(+)	1	0	0	0	4	1	0	3b	3	4b	1000	640	38.7	138	322	125	108	16.7	2.4	0	156.8	210.6	3	0
1294	2	57	0	2014-05-26	2016-01-01	20	B(+)	0	1	0	0	1a	0	0	1a	3	3	254.5	93	40.8	45	221	36.2	33	1.1	2.7	0	3.5	9.3	4	0
1295	2	70	0	2014-06-18	2016-05-01	23	O(+)	0	0	0	0	2	1	0	3b	3	4b	207	822	38.2	123	350	242	66	1.3	5.5	0	3.5	9.9	3	0
1296	1	23	1	2013-11-28	2018-11-01	60	O(+)	0	0	1	0	3	0	0	3a	2	2	76.9	198	36.6	1044	156	119	829	1.6	3.2	0	12.5	21.3	8	0
1297	1	60	0	2014-05-19	2014-06-01	1	O(+)	1	0	0	0	4	1	0	3b	4	4b	>1000	1355	34.9	221	1359	246	139	10.9	4.7	0	341.5	444.9	3	2
1298	2	37	0	2014-02-20	2016-05-01	27	A(+)	1	0	0	0	3	1	1	4	3	4b	411.7	496	35.9	56	177	91	65	2.2	5.6	0	167	209.4	3.5	2
1299	1	67	1	2013-07-31	2016-05-01	55	B(+)	0	0	1	0	4	0	0	3b	3	3	21.6	309.9	39.3	58.6	170	197	43.9	7	3.8	0	4	11	8	0
1300	1	46	0	2013-11-21	2015-11-01	24	O(+)	0	0	1	0	1a	0	0	1a	2	2	337.2	246	42.1	26	160	307	25	3.1	2.4	0	5.4	15.8	4	1
1301	2	64	0	2013-08-15	2013-11-01	3	B(+)	0	0	1	0	4	1	1	4	2	4b	0.7	68	44.1	15	131	224	16	3	3.5	0	2.7	8.1	1.5	2
1302	1	70	0	2013-08-28	2016-05-01	33	B(+)	0	0	1	0	2	1	0	3b	3	4b	0.6	183	48	70	117	291	35	3.5	6.6	0	10.9	20.3	8	0
1303	2	65	0	2013-06-08	2013-07-14	13	A(+)	1	0	0	0	3	0	1	4	3	4b	>1000	1079	36.1	208	1131	196	200	2.8	1.7	1	149.9	180.1	5	2
1304	1	50	0	2013-11-04	2014-01-01	3	B(+)	0	0	0	0	4	1	1	4	4	4b	1000	135	48.3	31	108	259	34	104	157.1	1	7	17.7	2	2
1305	1	63	1	2012-11-19	2018-11-01	72	O(+)	0	0	0	0	1a	0	0	1a	3	3	115.9	58	45.1	21	67	195	116	1.9	2.8	0	4.9	9.2	3	0
1306	1	53	0	2012-12-27	2013-11-01	11	A(+)	0	1	0	0	2	0	0	2	2	2	2.9	137	50.1	25	75	311	31	3.2	5.8	0	6.2	18.2	6	0
1307	1	63	0	2013-10-08	2016-05-01	32	O(+)	0	0	0	0	4	0	0	3b	3	3	76.8	737	44.2	68	127	211	30	4.2	4.9	1	7.5	14.6	5	0
1308	1	59	1	2013-06-27	2016-06-01	36	A(+)	0	0	1	0	2	0	0	2	2	2	70.4	181	44.2	40	98	319	31	2.6	9.8	0	4.6	14.9	3	0
1309	2	60	0	2013-07-24	2014-05-01	10	A(+)	0	0	0	0	2	1	0	3b	2	4b	1000	100	46.7	22	152	269	21	3.9	1.6	0	4.1	12.1	1.5	2
1310	1	72	0	2012-07-05	2012-08-01	1	B(+)	0	0	0	0	4	1	1	4	4	4b	>1000	594	45.2	37	155	226	49	41.3	5.4	0	8.7	22.7	6	2
1311	1	74	0	2012-08-29	2012-09-01	1	A(+)	0	1	0	0	4	0	0	3b	3	3	28.7	100	39.2	31	60	260	43	18.3	5	0	9.6	21.9	4	0
1312	2	34	0	2013-07-29	2013-12-01	1	B(+)	0	0	1	0	3	0	0	3a	3	3	4	190	44.9	18	135	225	43	1.4	4.2	0	3.4	9.5	15	0
1313	2	50	0	2012-09-27	2014-06-01	9	O(+)	1	1	0	0	3	1	1	4	3	4b	1000	116	36	23	254	126	35	4.3	2.1	0	266.2	344.6	2.5	2
1314	2	67	0	2013-01-23	2015-09-01	26	O(+)	1	1	0	0	2	0	0	2	3	3	380.8	631	33.7	96	405	305	208	4.1	2.6	0	218.6	263.9	4	2
1315	1	70	0	2012-08-08	2013-01-01	6	A(+)	1	0	0	0	3	0	0	3a	3	3	408.8	422	35.8	134	86	114	93	3	92.4	1	33.9	48.1	4	2
1316	1	44	1	2012-07-30	2016-05-01	46	A(+)	0	1	1	0	1a	0	0	1a	1	1	31.4	63	44	33	58	365	29	1.8	4.6	0	5.4	14.7	1	0
1317	1	39	0	2012-07-24	2012-08-01	1	B(+)	1	0	1	0	4	1	1	4	3	4b	>1000	539	42.9	19	416	279	4	3.5	2.6	0	3.8	9.8	8	2
1318	2	66	0	2012-07-17	2012-09-01	2	A(+)	0	0	1	0	4	1	1	4	4	4b	>1000	82	38.6	34	118	168	32	4.6	2.6	1	3.7	9.6	12	2
1319	2	60	0	2012-04-25	2012-08-01	4	O(+)	0	0	0	0	2	0	0	2	3	3	1000	437	39.6	11	324	64	14	5.9	3.1	1	4.8	12.9	3.5	0
1320	1	54	0	2012-03-29	2013-03-20	12	B(+)	1	1	0	0	1a	0	0	1a	1	1	73.4	672	43	106	287	166	56	9	4.4	1	74.2	101.2	1	1
1321	2	62	1	2012-05-03	2016-05-01	49	B(+)	0	0	0	0	1a	0	0	1a	1	1	10.9	54	46.5	21	91	179	21	2.2	2.4	1	4.7	12	2	0
1322	2	60	0	2012-02-06	2012-04-01	3	O(+)	0	0	0	0	2	1	1	4	3	4b	1000	132.5	37.7	18.8	144	89	24.3	79.9	4.5	0	3	10.2	2	2
1323	1	75	1	2013-01-22	2016-05-01	40	B(+)	0	0	1	0	3	1	0	3b	2	4b	1000	36	38	10	65	229	19	2.2	2.3	0	3.1	7.9	3	2
1324	1	62	0	2013-04-07	2014-06-01	15	B(+)	0	0	0	0	2	0	0	2	4	4a	1000	122	43	24	184	266	18	5.5	15	0	3.2	9.3	10	2
1325	2	65	0	2013-04-01	2013-05-01	2	A(+)	1	1	0	0	3	1	1	4	3	4b	497.8	101	38.8	41	344	144	48	2.9	1.4	0	238.1	302.2	2	2
1326	1	59	1	2013-02-28	2018-11-01	69	O(+)	1	0	1	0	1a	0	0	1a	2	2	11.8	171	43.2	37	150	86	28	6	3.2	0	6.9	13	2	2
1327	1	60	0	2012-09-06	2014-03-01	18	O(+)	0	0	0	0	4	0	0	3b	4	4a	90.7	619	42.7	55	189	295	43	4.5	3	0	6	18.5	8	2
1328	2	55	0	2012-02-23	2012-05-01	3	O(+)	0	1	0	0	2	0	0	2	2	2	>1000	70.4	43	13.6	132	170	19.8	7.7	1.8	0	4.8	12.3	6	0
1329	1	54	1	2012-03-09	2018-11-01	80	O(+)	1	0	0	0	4	1	0	3b	2	4b	48.9	574	41.6	53.8	108	219	44	1.3	3.1	0	51.2	72.3	1	1
1330	2	66	0	2008-03-11	2008-12-15	9.19918	O（+）	0	0	0	0	2	1	0	3b	3	4b	＞1000	240	32.6	49.1	381	88	65.5	9.6	0.9	0	6	9		2
1331	2	46	0	2010-04-08	2010-07-15	3.25257	B（+）	0	0	0	0	4	0	0	3b	4	4a	＞1000	62	42.4	26.5	150	220	29.5	7.4	3	0	3.6	9.2		2
1332	1	72	0	2009-03-29	2009-07-15	3.58111	O（+）	1	1	0	0	4	1	0	3b	4	4b	＞1000	529	44.5	428.8	236	201	200	16.5	3	0	38.9	53.6		2
1333	1	65	0	2009-05-07	2009-08-15	3.31828	A（+）	0	0	1	0	4	0	1	4	3	4b	0.6	173	39.4	23.7	54	176	36.8	5.4	34.9	1	6.9	15.8		2
1334	1	62	0	2011-07-21	2011-10-15	2.85832	0（+）	0	0	1	0	4	1	0	3b	4	4b	276.8	482.9	35.2	206.4	289	89	235	155.7	3.7	1	8.4	17.4		2
1335	2	35	0	2010-12-17	2011-05-15	4.92813	A（+）	0	0	0	0	4	1	0	3b	4	4b	87.6	41	39.6	18.7	61	157	29.8	1	114.8	0	3.6	7.7		2
1336	1	56	0	2007-08-21	2007-11-15	2.85832	B（+)	0	0	1	0	3	1	1	4	4	4b	＞1000	108	45.1	40.7	154	205	50.6	61.8	5.3	1	6.8	16.4		2
1337	1	45	0	2008-01-18	2008-04-15	2.92402	AB（+）	0	0	0	0	4	1	0	3b	4	4b	68.8	79	39.2	24	122	119	36	4.1	189.2	0	7.5	15.2		2
1338	1	32	0	2007-12-10	2008-10-15	10.2177	O（+）	1	1	1	0	4	1	0	3b	3	4b	93.5	65	37.1	39.4	275	102	50.8	2.3	2.8	0	185.3	247.5		2
1339	1	49	0	2007-11-26	2008-09-15	9.69199	O（+）	0	0	0	0	4	1	0	3b	4	4b	3.2	93	42.9	23.7	126	226	52.5	5.2	19.1	0	7	21.1		2
1340	1	44	0	2011-06-09	2011-09-15	3.25257	0（+）	0	0	0	0	2	1	1	4	4	4b	611.8	341	41.3	43.9	243	120	61.2	3.3	204.2	0	6.7	12.2		2
1341	1	43	0	2007-06-04	2007-09-15	3.41684	B（+)	0	0	0	0	2	1	1	4	3	4b	＞1000	150	39.1	24.3	127	150	28.5	2.6	6.9	1	6.8	12.3		2
1342	2	52	0	2009-06-12	2009-11-15	5.15811	B（+）	0	0	0	0	2	0	0	3a	3	4b	＞1000	85	42	34.4	198	193	44.3	20.3	2.5	0	3.4	8.7		2
1343	1	57	0	2009-05-12	2009-07-15	2.13552	B（+）	0	0	1	0	4	1	1	4	4	4b	＞1000	305	38.3	19.9	159	202	26.3	23	2.1	0	4	8.5		2
1344	1	40	0	2008-03-31	2008-07-15	3.5154	A（+)	0	0	0	0	4	1	1	4	4	4b	0.6	89	40.6	16.2	141	234	23.2	3.5	1.9	0	3.4	10.4		2
1345	1	43	0	2011-04-27	2011-12-15	7.65503	AB（+）	0	0	0	0	4	1	0	3b	4	4b	37.1	342	48	29.6	71	258	18.5	2.2	37.5	0	3.9	12.7		2
1346	1	61	0	2011-01-06	2011-03-15	2.26694	0（+）	0	0	1	0	4	1	1	4	4	4b	＞1000	50	42.2	16.1	104	264	22.2	10.5	2.2	0	5.3	14.4		2
1347	2	62	0	2010-03-17	2010-10-15	6.99795	A(+)	1	1	0	0	4	1	0	3b	4	4b	＞1000	378	44.8	77.6	968	95	80.2	1.1	6	0	18.1	31.5		2
1348	2	59	0	2010-02-02	2010-08-15	6.40657	B（+）	0	0	0	0	4	1	1	4	4	4b	＞1000	171	44.4	21.3	213	167	22.8	5.3	2	0	4	9.9		2
1349	1	62	0	2011-04-20	2011-11-15	6.89938	O（+)	0	0	1	0	4	1	0	3b	4	4b	948.4	362	35.3	51.4	174	108	32.1	2.7	7.9	0	11	14.5		2
1350	1	49	0	2009-08-25	2009-12-15	3.71253	B（+）	0	0	0	0	2	1	1	4	3	4b	71.5	146	41.4	44.7	121	254	48.6	113.8	2.5	0	3.5	9.3		2
1351	2	57	0	2009-03-13	2009-07-15	4.10678	O（+）	0	0	0	0	4	1	0	3b	4	4b	663.5	74	47.6	12.3	117	173	19	5.5	5	0	2.1	6.6		2
1352	1	54	0	2011-05-06	2011-08-15	3.35113	A(+）	0	0	1	0	4	1	0	3b	4	4b	＞1000	127	44.7	21.1	91	273	24.3	75.1	5.5	0	3.1	8.4		2
1353	1	57	0	2009-10-29	2010-01-15	2.59548	B（+）	0	0	1	0	4	1	1	4	4	4b	66.7	193	42.2	53.2	266	273	53.5	2.6	2.1	0	2	6		2
1354	1	58	0	2011-06-24	2011-12-15	5.74949	O（+）	0	0	0	0	4	1	1	4	4	4b	481.9	64	43.7	28.5	144	232	29.1	26	4.4	0	8	16.7		2
1355	1	48	0	2010-07-16	2010-09-15	2.03696	O（+）	0	0	0	0	4	0	0	3b	3	3	743.7	159	48.3	30.8	118	310	27.5	0.9	2.6	0	4.9	12.7		2
1356	1	72	0	2011-10-21	2012-06-09	7.65503	B（+）	0	0	0	0	2	1	0	3b	3	4b	＞1000	36	41.4	14	102	318	21.2	3.4	2.9	0	3.7	9.4		2
1357	1	61	0	2010-04-07	2011-04-15	12.2875	A（+）	0	0	0	0	3	0	0	3a	3	3	18.9	141	43.9	16.1	87	212	14.8	1.1	1.7	0	6.7	17.2		2
1358	2	56	0	2010-03-11	2010-08-15	5.19097	B（+）	0	0	0	0	4	0	0	3b	4	4a	11.7	176	45.9	18.6	171	267	57.6	1.5	3.9	0	4.6	12.1		2
1359	2	70	0	2009-07-23	2010-01-16	5.84805	A（+）	0	0	0	0	2	0	1	4	3	4b	90.6	255	33.3	27.7	110	142	48	1.5	19.6	0	3	6.6		2
1360	2	45	0	2009-08-03	2009-11-15	3.44969	A（+)	0	0	0	0	4	1	1	4	4	4b	＞1000	226	37.7	23.8	250	91	32.2	2.6	3.9	0	4.5	9.5		2
1361	1	52	0	2009-09-21	2010-01-15	3.84394	A（+）	0	0	0	1	4	1	1	4	4	4b	＞1000	364	40.9	54.2	163	146	45.3	1.8	3	0	4	9.7		2
1362	1	41	0	2010-12-20	2011-03-15	2.82546	A（+）	0	0	0	0	4	1	1	4	4	4b	＞1000	77	42.5	46.6	91	333	26.7	3.1	8.5	0	4.2	11.8		2
1363	1	69	0	2009-09-08	2010-01-15	4.27105	B（+）	0	0	1	0	4	0	1	4	3	4b	16.7	95	40.6	19.9	131	236	27.1	18.6	3.6	0	2.1	6		2
1364	1	54	0	2009-12-30	2010-03-10	2.33265	B（+）	0	0	0	1	4	1	1	4	3	4b	33.4	55	45.1	18.7	133	165	37.4	1.1	5.9	0	4.9	14.5		2
1365	1	55	0	2011-01-26	2011-05-15	3.61396	O（+）	0	0	1	0	4	1	1	4	4	4b	8.3	170	41.5	18.5	129	171	46.7	2.3	8.1	0	8	20.4		2
1366	2	37	0	2007-11-09	2008-05-15	6.20945	O（+）	0	0	0	0	3	0	0	3a	3	3	＞1000	94	45.7	16.5	143	244	30	8	2	0	2.7	9.4		2
1367	1	58	0	2009-06-25	2010-12-15	17.7084	A（+)	0	0	0	0	2	1	0	3b	3	4b	15.7	299	43.5	63.1	181	374	42.3	2.7	3	0	6.9	19.3		2
1368	1	52	0	2010-12-01	2011-03-15	3.44969	A(+）	0	0	0	0	4	1	1	4	3	4b	660.5	181	42.5	57.2	174	291	42.5	3.7	2.1	0	3.6	8.1		2
1369	1	62	0	2009-09-15	2009-12-15	3.02259	O（+）	1	1	0	0	4	1	1	4	4	4b	＞1000	799	42.5	527.3	278	189	277.3	114	1.6	0	110.1	144.2		2
1370	1	59	0	2011-01-11	2011-07-15	6.11088	O（+)	0	0	0	0	4	0	1	4	4	4b	35	184	45	17	142	317	19.6	1.3	9.8	0	4.1	11.9		2
1371	2	33	0	2010-08-06	2011-02-15	6.37372	O（+）	0	0	0	0	4	1	1	4	4	4b	498.2	275	42.2	45	318	104	37.3	116.5	0.9	0	4.6	8.7		2
1372	2	66	0	2009-08-13	2009-10-15	2.10267	A（+)	0	0	0	0	4	0	0	3b	3	3	845.9	457	32.2	50	862	104	52.1	1.9	1.9	0	15.7	21.3		2
1373	2	68	0	2007-01-23	2007-07-15	5.71663	B（+)	0	0	0	0	4	1	1	4	4	4b	＞700	168	32.7	30.3	144	158	62.5	70	4	0	6.1	13.3		2
1374	2	66	0	2009-08-31	2009-12-15	3.5154	B（+）	0	0	0	0	4	1	1	4	4	4b	＞1000	63	37.5	15.6	89	189	28	7.3	1.8	0	3.4	8.4		2
1375	2	39	0	2010-05-19	2011-03-20	10.0534	B（+）	0	0	0	0	2	1	0	3b	3	4b	＞1000	49	51.7	21.6	79	224	34.3	44.1	3.7	0	6.7	16.9		2
1376	1	56	0	2008-08-04	2008-12-15	4.40246	A（+)	0	0	0	0	2	1	0	3b	2	4b	40.2	94	44.1	24.4	159	197	24.2	63.8	3.7	0	3.3	7.6		2
1377	1	43	0	2010-03-16	2010-06-15	3.02259	B（+）	0	0	1	0	4	1	1	4	3	4b	＞1000	168	45.9	22.6	205	233	20.5	22.5	4.8	0	3.6	10.4		2
1378	1	61	0	2008-05-22	2008-11-15	5.84805	A（+)	0	0	1	0	4	1	1	4	3	4b	365.2	126	40	14.9	142	154	14.5	2.4	2.2	0	3.3	9		2
1379	2	73	0	2007-10-26	2008-08-15	9.69199	O（+）	0	0	0	0	3	0	0	3a	3	3	＞1000	139	40.1	19.7	216	216	31.6	232.7	482.6	0	3.9	12.3		2
1380	1	46	0	2009-02-16	2009-12-15	9.95483	O（+）	0	0	1	1	4	1	1	4	3	4b	488.8	295	42.6	64	235	339	39.8	1.9	2.3	0	4.3	12.4		2
1381	1	37	0	2010-03-08	2010-10-15	7.29363	AB（+）	0	0	0	0	2	1	0	3b	3	4b	＞1000	124	48.5	17.4	103	223	19	7.7	2.8	0	7.7	21.5		2
1382	2	67	0	2015-11-03	2016-03-01	4	B(+)	1	0	0	0	4	0	0	3b	3	4a	>1000	935	36.3	179	647	196	133	4.1	2.4	0	164.1	208.4		2
1383	2	59	0	2015-05-04	2015-11-01	6	O(+)	0	1	0	1	4	1	0	3b	3	4b	>1000	1073	40.4	788	1047	271	678	20.2	4.9	0	79.8	100.4		2
1384	1	64	0	2014-08-14	2015-04-01	8	O(+)	0	1	1	0	4	0	0	3b	4	4a	21.4	67	37.2	28	112	143	26	4	6.9	1	4.4	12.5		2
1385	1	59	0	2015-06-26	2015-07-01	1	O(+)	1	1	1	0	3	1	0	3b	3	4b	0.6	61	43.2	43	152	324	26	12.1	1.9	0	3.5	12		2
1386	1	59	0	2015-10-08	2016-06-01	8	B(+)	1	0	0	0	4	1	0	3b	4	4b	1000	1029	28.6	139	971	212	129	26.1	1.8	0	269.6	349.4		2
1387	2	71	0	2014-01-15	2016-08-01	31	O(+)	0	0	0	0	3	1	1	4	3	4b	10.4	51	37.4	43	80	276	36	2.6	2.5	0	3	8.1		2
1388	2	56	0	2013-02-18	2014-02-01	12	O(+)	1	1	0	0	4	0	0	3b	4	4a	118.1	661	41.4	456	360	152	163	2.6	5	0	184.8	226.8		2
1389	1	62	0	2012-01-29	2012-07-01	6	A(+)	0	0	0	0	2	0	0	2	3	3	>1000	97.1	38.8	47.4	143	191	41.1	27.3	2.5	0	5.2	13.2		2
1390	1	58	0	2012-01-10	2012-02-01	1	AB(+)	0	0	0	0	2	1	0	3b	3	4b	>1000	398.2	47.6	41.8	160	143	50.4	3.2	2.8	1	8.2	18.4		2

## Sheet: Sheet2
Number	Sex	Age	Survival state	Operating time	Date of death	Survival time（M）	Blood Type	Jaundice	History of stone	Smoking	History of tumor	T (AJCC 8th)	N	M	TNM(AJCC 8th)	T(LCSGJ)	TNM（LCSGJ）	CA19-9(U/ml)	γ-GT(U/l)	albumin（g/l）	ALT(U/l)	ALP(U/l)	PA（mg/l）	AST（U/l）	CEA(μg/l)	AFP(μg/l)	HBV	DBIL（umol/l）	TBIL(umol/l)	Diameter(cm)	Excision
1	1	52	1	2016-01-20		53	A	0	0	1	0	4	1	0	3b	3	4b	2.8	75	40.6	30	108	216	24	2.9	4.9	0	4.2	9.7	8	0
2	1	52	0	2016-02-22	2017-09-01	19	O	0	1	0	0	1a	1	0	3b	1	4b	15.8	57	44	30	82	302	19	2.2	2.3	0	2.3	6.7	2	0
3	1	48	0	2016-03-22	2017-04-01	13	B	0	0	0	0	3	1	0	3b	3	4b	25.7	31	47.3	18	87	315	20	2.1	1.9	0	5.3	15.5	5	0
4	0	61	0	2016-03-14	2018-04-01	25	B	0	0	0	0	3	0	0	3a	1	1	745.7	629	38.6	190	423	144	76	111.7	2.3	0	9.9	18.6	2	0
5	1	63	0	2016-07-15	2017-03-05	9	B	0	0	0	0	3	0	0	3a	3	3	〉1000	41	44.5	28	59	268	19	29.2	2.5	1	2.6	6.5	6	0
6	1	51	0	2016-07-25	2018-09-01	26	A	0	0	1	0	3	1	0	3b	3	4b	89.6	26	42.6	41	95	238	24	1.5	6	1	3.4	8.8	3	0
7	0	61	0	2016-03-14	2019-01-01	34	B	1	0	0	0	1a	0	0	1a	1	1	442.6	629	38.6	190	423	144	76	111.7	2.3	0	9.9	18.6	2	0
8	1	77	0	2016-07-15	2016-11-05	4	O	0	1	1	1	4	1	1	4	3	4b	〉1000	119	32.8	29	166	157	22	14.7	1.8	0	6.5	11	10	2
9	1	67	0	2016-08-09	2017-01-01	5	O	0	1	1	0	4	1	0	3b	3	4b	244.2	35	36.1	14	75	92	12	1.3	2.3	0	3.5	6.9	8	1
10	0	72	0	2016-08-19	2018-06-01	22	B	0	0	0	0	2	1	0	3b	3	4b	〉1000	180	35.9	26	215	164	23	9.1	3.8	0	4.4	6.4	5.5	0
11	0	63	1	2016-09-04		45	A	0	0	0	0	2	1	0	3b	3	4b	34.8	91	48.3	27	116	276	29	3.7	2.6	0	4.6	11.4	4.5	0
12	1	68	1	2016-09-06		45	B	0	0	1	0	3	1	0	3b	3	4b	16	129	41.5	16	89	310	21	4.5	2.7	1	4.1	9.5	6	0
13	1	39	0	2016-09-13	2018/10	25	O	0	0	1	0	3	0	0	3a	3	3	41.9	89	43.9	13	109	308	15	1.5	3	0	3.3	8.7	3.5	0
14	1	61	0	2016-11-12	2019-01-01	26	B	0	0	1	0	3	1	0	3b	3	4b	〉1000	96	41.2	12	137	243	15	1.7	2.4	0	5.8	13.2	4	0
15	0	55	0	2016-10-09	2017-03-05	5	B	0	0	0	0	3	1	1	4	4	4b	244	55	48.3	16	72	256	19	6.9	3.8	0	3.3	9	7	0
16	1	59	0	2016-11-28	2017-11-01	12	O	0	0	1	0	2	0	0	2	3	3	10.9	19	43.6	10	67	302	10	2.4	171.1	0	2.8	10.5	3.5	0
17	1	58	0	2016-12-01	2019-09-01	33	AB	0	0	0	0	2	1	0	3b	3	4b	16.2	234	39.1	44	202	287	27	13.9	2.2	0	3	7.5	3.2	0
18	1	51	0	2016-12-13	2017-09-01	9	A	0	0	1	0	2	0	0	2	3	3	0.6	424	41.2	50	270	253	34	2.2	6.8	0	3	7	4	0
19	1	57	0	2017-01-06	2017-08-11	7	A	0	0	0	0	3	1	0	3b	3	4b	〉1000	49	39	55	69	142	40	1.7	4.6	1	7.5	19	5	0
20	1	51	0	2017-02-16	2017-09-01	7	A	0	0	1	0	2	1	0	3b	3	4b	32.9	60	38	6	87	225	8	1.3	3.8	0	4.8	12.3	4	0
21	1	58	1	2017-04-06		38	O	0	0	1	0	3	1	0	3b	3	4b	7.9	43	47.3	262	57	217	281	1.2	1.7	0	4.1	8.4	5	0
22	1	42	0	2017-04-07	2017-10-01	6	A	0	0	1	0	4	1	1	4	4	4b	71.8	46	45.2	250	62	106	410	57.5	2.1	0	12.7	27.8	15	1
23	0	42	1	2016-06-06		48	B	0	0	0	0	3	1	0	3b	3	4b	8.9	67	44.7	20	70	177	31	1.2	3.7	0	2.9	9.1	15	0
24	1	62	1	2016-06-23		47	O	0	0	1	0	3	0	0	3a	4	4a	22.1	66	46.3	20	61	351	19	2.5	3.5	0	2.6	8.2	6	0
25	1	51	0	2016-07-04	2017-02-01	7	O	1	0	0	0	3	1	0	3b	4	4b	〉1000	33	40.4	325	61	133	337	3.1	4.7	1	24.6	62.2	4.5	0
26	1	57	0	2016-10-11	2017-12-01	14	B	0	0	0	0	2	0	0	2	3	3	0.6	26	41.5	22	103	280	25	3.3	6	1	3.8	7.9	3	0
27	1	37	0	2017-03-20	2018-06-20	13	A	0	0	1	0	2	0	0	2	2	2	8.2	69	37.8	126	89	62	30	1.6	14	1	6.5	16.2	2	0
28	1	66	0	2017-05-16	2017-06-01	1	B	0	1	0	0	2	0	0	2	3	3	〉1000	48	43.2	201	56	123	219	22.8	8.8	1	4.3	7.8	6	0
29	1	45	0	2016-01-27	2016-06-01	5	B	1	0	0	0	4	1	0	3b	3	4b	〉1000	58	35	127	55	82	82	56.4	7.1	1	98.1	104	6	0
30	1	61	0	2017-02-17	2017-09-19	7	AB	0	1	0	0	4	0	0	3b	3	3	430.2	72	36	31	204	140	16	1.6	2.1	0	3	7	6	0
31	0	71	0	2017-02-23	2018-06-21	14	B	0	0	0	0	3	0	0	3a	3	3	21	61	42.3	16	93	229	21	4	1.7	0	6.9	13.6	10	0
32	1	54	1	2016-05-05		49	A	0	1	1	0	2	1	0	3b	3	4b	524	81	36.7	20	96	248	13	3.4	2	0	3.2	6.7	5	0
33	1	63	0	2017-01-05	2017-09-01	8	B	0	0	1	0	2	1	0	3b	3	4b	〉1000	95	38.8	18	79	230	20	3.3	3.7	0	3.2	7.8	5	0
34	0	64	1	2017-02-14		40	O	0	0	0	0	3	0	0	3a	3	3	81.1	31	41.7	13	116	109	24	1.3	1.9	0	5.2	13.1	6	0
35	0	64	0	2016-09-06	2017-03-01	6	B	0	0	0	0	3	1	0	3b	4	4b	〉1000	209	41.4	19	139	111	21	65.1	1.3	1	4.7	9.3	8	0
36	0	61	0	2017-04-07	2017-09-07	5	B	1	0	0	1	4	1	0	3b	4	4b	〉1000	730	38.2	127	803	81	200	4.7	1.4	1	19.2	22.6	5	0
37	1	40	0	2016-03-07	2016-07-01	4	A	1	0	1	0	3	1	0	3b	3	4b	〉1000	2327	42.4	292	518	263	143	4.5	3.4	0	206	242	3	0
38	1	51	0	2016-04-19	2016-10-23	6	O	0	0	1	0	2	0	0	2	3	3	42.2	84	43.7	47	67	263	28	4.1	11.5	1	3.5	9.4	5	0
39	1	70	0	2017-03-16	2017-11-01	8	B	1	0	0	0	4	1	0	3b	4	4b	886.6	272	38.8	100	248	105	56	12.2	3.4	0	207.1	233.3	5.5	0
40	0	43	0	2017-06-05	2017-12-01	6	A	0	0	0	0	3	1	1	4	3	4b	106.9	15	36.2	8	56	78	10	0.8	3.1	0	4.2	10.3	7	1
41	0	71	0	2017-05-27	2018-05-01	12	A	1	1	0	0	2	1	1	4	3	4b	866.2	716	42.5	95	612	120	118	17	5.1	0	19.5	28.5	4	2
42	1	65	0	2017-05-23	2017-09-27	4	A	1	0	1	0	4	1	0	3b	3	4b	〉1000	586	61.1	190	506	88	162	3.2	1.7	0	119.7	116.4	5	0
